# Supplementary material for: Exome Sequencing Identifies Genes and Gene Sets Contributing to Severe Childhood Obesity, Linking PHIP Variants to Repressed POMC Transcription
Source: Cell Metab. 2020 Jun 2;31(6):1107–1119.e12. doi: 10.1016/j.cmet.2020.05.007 (PMC7267775; doi:10.1016/j.cmet.2020.05.007)
Supplement: Table S1. Results from the Single-Variant, Stage 1 Analysis, with p < 10−4 and MAFcases > MAFcontrols, Related to STAR Methods [file mmc2.xlsx]

## Sheet: ST1
ST1, Related to STAR Methods: Results from the single-variant, stage 1 analysis, with p<10-4 and MAFcases > MAFcontrols
chromosome	position	rsID	alleleA	alleleB	cases_maf	controls_maf	beta	pval	Gene	Consequence	SYMBOL
1	39895460	rs683135	G	A*	0.312837	0.266607	0.221714	8.21989e-05	ENSG00000127603	intron_variant	MACF1
1	46818586	rs151033046	A	G*	0.00755124	0.00147893	1.64265	5.52637e-05	ENSG00000117481	synonymous_variant	NSUN4
2	25022598	rs1550116	A	G*	0.181769	0.144743	0.272813	8.36946e-05	ENSG00000138092	missense_variant	CENPO
2	25141434	rs61732745	G	A*	0.134844	0.0953907	0.385084	1.21012e-06	ENSG00000138031	synonymous_variant	ADCY3
2	80540576	rs139283309	A	C*	0.0366775	0.0207407	0.603881	9.64382e-05	ENSG00000066032	intron_variant	CTNNA2
2	130877956	rs200786675	T	C*	0.0183387	0.0057072	1.19317	7.62272e-07	ENSG00000196604	missense_variant	POTEF
2	174232076	rs3816061	G	A*	0.285329	0.235397	0.259163	9.13211e-06	ENSG00000144354	intron_variant	CDCA7
3	101370551	rs78127229	T	C*	0.103505	0.0624678	0.508808	1.45509e-08	ENSG00000066422	intron_variant	ZBTB11
4	39515655	rs10021786	T	C*	0.107335	0.061037	0.618245	2.15609e-11	ENSG00000109814	intron_variant	UGDH
4	103941426	rs113738337	C	T*	0.0286177	0.0128911	0.795746	7.90307e-06	ENSG00000164038	3_prime_UTR_variant	SLC9B2
4	123171740	rs201996016	T	C*	0.00269687	0	11.4136	4.06272e-05	ENSG00000138688	intron_variant	KIAA1109
5	464339	rs72698510	C	A*	0.222222	0.17441	0.29186	3.84036e-06	ENSG00000180104	intron_variant	EXOC3
5	109026205	rs149381969	T	A*	0.00269687	0	11.4136	4.06272e-05	ENSG00000112893	synonymous_variant	MAN2A1
6	90432604	rs79022120	T	C*	0.0183387	0.00376695	1.61255	6.78018e-10	ENSG00000112159	intron_variant	MDN1
6	160328620	rs220721	C	T*	0.252427	0.206484	0.26516	1.59781e-05	ENSG00000130368	synonymous_variant	MAS1
7	76889354	rs17853516	G	C*	0.00436205	0.000255885	2.84422	2.94544e-05	ENSG00000135205	missense_variant	CCDC146
7	98649964	rs201268508	G	C*	0.00431499	0.000369731	2.465	9.15472e-05	ENSG00000198742	missense_variant	SMURF1
7	121943681	rs62476008	T	A*	0.00558036	0	11.4027	6.53958e-09	ENSG00000128610	intron_variant	FEZF1
8	145000898	rs56401829	A	G*	0.460541	0.410589	0.203621	9.21766e-05	ENSG00000178209	intron_variant	PLEC
9	104162374		A	G*	0.00269687	0	11.4136	4.06272e-05	ENSG00000136870	intron_variant	ZNF189
9	113457726	rs10980531	G	A*	0.214671	0.173243	0.26598	3.98285e-05	ENSG00000030304	synonymous_variant	MUSK
$9	130982416	rs3003606	C*	T	0.489213	0.439088	-0.207072	7.54556e-05	ENSG00000106976	intron_variant	DNM1
9	130984755	rs3003609	C*	T	0.491361	0.441706	-0.205576	8.71607e-05	ENSG00000106976	synonymous_variant	DNM1
10	96100119	rs3740359	C	T*	0.096548	0.069534	0.362436	9.861e-05	ENSG00000173145	intron_variant	NOC3L
11	6816818	rs142218013	G	T*	0.00647249	0.00110919	1.77474	8.34589e-05	ENSG00000184933	missense_variant	OR6A2
11	7652034	rs11823260	T	A*	0.208649	0.169049	0.25823	7.88487e-05	ENSG00000166387	intron_variant	PPFIBP2
12	11420866	rs200424060	C	T*	0.0102814	0.000749438	2.53788	1.49908e-09	ENSG00000197870	missense_variant	PRB3
12	49691403	rs112146976	C	A*	0.0614887	0.0383284	0.490255	2.43918e-05	ENSG00000135406	intron_variant	PRPH
12	122676013	rs11060167	A	C*	0.31068	0.25963	0.25161	9.72713e-06	ENSG00000158113	synonymous_variant	LRRC43
12	122703014	rs7963565	C	T*	0.37851	0.325567	0.235818	1.35541e-05	ENSG00000184047	5_prime_UTR_variant	DIABLO
12	122720310	rs2271408	C	T*	0.309601	0.257905	0.25795	6.58392e-06	ENSG00000139719	intron_variant	VPS33A
$12	122762604	12:122762604	T	C*	0.316073	0.263645	0.257405	1.42514e-05	ENSG00000130779	Transcript	CLIP1
14	31099603	rs117482355	A	T*	0.0120614	0.00188869	1.66071	2.98868e-07	ENSG00000092108	intron_variant	SCFD1
15	28953403	rs202182931	G	A*	0.0621622	0.0381737	0.497711	1.54134e-05	ENSG00000188626	missense_variant	GOLGA8M
$15	28953412	rs28418661,rs80191869,rs200486442	C	T*	0.0632432	0.0379826	0.520843	5.58164e-06	ENSG00000188626	missense_variant	GOLGA8M
15	50831175	rs3101860	T	A*	0.239741	0.197956	0.243885	8.12131e-05	ENSG00000170236	intron_variant	USP50
15	62253791	rs2303405	T	C*	0.0790899	0.0461755	0.541393	1.37114e-07	ENSG00000129003	missense_variant	VPS13C
16	58573901	rs246194	G	A*	0.277297	0.232503	0.241608	5.11177e-05	ENSG00000125107	intron_variant	CNOT1
16	72001971	rs9930930	A	G*	0.273463	0.219623	0.299089	7.38572e-07	ENSG00000187008	intron_variant,non_coding_transcript_variant	PKD1L3
16	78458617	rs6564553	G	A*	0.012959	0.00236142	1.66311	1.00828e-07	ENSG00000186153	intron_variant	WWOX
17	20799194	rs9907420	A	G*	0.147249	0.109057	0.337004	8.31727e-06	ENSG00000205212	missense_variant	CCDC144NL
17	56056550	rs1135655	C	G*	0.111111	0.0787106	0.363422	1.94788e-05	ENSG00000136451	synonymous_variant	VEZF1
17	61892862	rs2247435	G	A*	0.347779	0.297568	0.226526	3.47272e-05	ENSG00000198231	intron_variant (previously associated with height)	DDX42
18	11619623	rs144079954	G	T*	0.0264579	0.0109208	0.8884	2.52925e-06	ENSG00000257513	non_coding_transcript_exon_variant,non_coding_transcript_variant	NPIPB1P
19	610273	rs34397648	G	A*	0.12891	0.0817043	0.481585	2.65426e-09	ENSG00000099822	synonymous_variant	HCN2
19	55019045	rs140904924	C	T*	0.0614887	0.038167	0.513785	1.46061e-05	ENSG00000167618	intron_variant	LAIR2
19	55087313	rs7249811	T	G*	0.115426	0.0856544	0.334122	8.7895e-05	ENSG00000239998	missense_variant	LILRA2
	in an LD clump; $ taken forward for replication
red text	SNP failed design
Column names
Chromosome	Chromosome the variant maps to
Position	Chromosome position the variant maps to
rsID	variant ID represented by rs number
allele A
allele B
*	indicates minor allele
cases_maf	minor allele frequency in cases
controls_maf	minor allele frequency in controls
beta	association estimate between allele B (effect allele) and case status
pval	pval for association test betweeen SNP and case status
Gene	Ensembl stabl gene ID
Consequence	predicted consequence of variant
SYMBOL	gene symbol
