# Supplementary material for: Exome Sequencing Identifies Genes and Gene Sets Contributing to Severe Childhood Obesity, Linking PHIP Variants to Repressed POMC Transcription
Source: Cell Metab. 2020 Jun 2;31(6):1107–1119.e12. doi: 10.1016/j.cmet.2020.05.007 (PMC7267775; doi:10.1016/j.cmet.2020.05.007)
Supplement: Table S2. Results from the Gene-Based Stage 1 Analysis, Related to Table 1 — A. very rare (MAF<0.025%) & LOF, with p < 10-4; B. very rare (MAF<0.025%) & STRICT, with p < 10-4; C. rare (MAF<1%) & BROAD, with p < 10-4; D. very rare (MAF<0.025%) & LOF, (MAF<0.025%) & STRICT and rare (MAF<1%) & BROAD in known obesity genes. [file mmc3.xlsx]

## Sheet: ST2A
ST2A, Related to Table 1: Results from the gene-based stage 1 analysis, very rare (MAF<0.025%) & LOF, with p<10-4
Gene	SYMBOL	# variants	Allele counts INTERVAL	Allele counts Cases	OR [95% CI] (adjusted)	p-value
ENSG00000146463	ZMYM4	5	0	6	Inf (56.93 [3.21-1010.63])	2.93727e-07
ENSG00000146247	PHIP	4	0	4	Inf (39.41 [2.12-732.02])	2.84302e-05
ENSG00000127831	VIL1	3	0	4	Inf (39.41 [2.12-732.17])	2.84305e-05
Column names
Gene	Ensembl gene id
SYMBOL	Gene Symbol
# variants	Number of variants contributing to the gene-based test
Allele counts INTERVAL	Allele counts in INTERVAL controls
Allele counts Cases	Allele counts in SCOOP cases
OR [95% CI] (adjusted)	Odds ratio [95% confidence interval] If allele count was 0 in cases or controls, an adjusted OR and its CI was computed by adding 0.5 to each of the 2 by 2 table cell.
p-value	burden test p-value

## Sheet: ST2B
ST2B, Related to Table 1: Results from the gene-based stage 1 analysis, very rare (MAF<0.025%) & STRICT, with p<10-4
Gene	SYMBOL	# variants	Allele counts INTERVAL	Allele counts Cases	OR [95% CI] (adjusted)	p-value
ENSG00000157680	DGKI	9	2	7	15.32 [3.18-73.77]	4.95305e-06
ENSG00000169740	ZNF32	4	0	4	Inf (39.41 [2.12-732.02])	2.84302e-05
ENSG00000165478	HEPACAM	3	0	4	Inf (39.41 [2.12-732.17])	2.84305e-05
ENSG00000146247	PHIP	13	6	9	6.57 [2.34-18.45]	3.67428e-05
ENSG00000177602	GSG2	5	1	5	21.89 [2.56-187.42]	4.56564e-05
Column names
Gene	Ensembl gene id
SYMBOL	Gene symbol
# variants	Number of variants contributing to the gene-based test
Allele counts INTERVAL	Allele counts in INTERVAL controls
Allele counts Cases	Allele counts in SCOOP cases
OR [95% CI] (adjusted)	Odds ratio [95% confidence interval] If allele count was 0 in cases or controls, an adjusted OR and its CI was computed by adding 0.5 to each of the 2 by 2 table cell.
p-value	burden test p-value

## Sheet: ST2C
ST2C, Related to Table 1: Results from the gene-based stage 1 analysis, rare (MAF<1%) & BROAD, with p<10-4
Gene	SYMBOL	# variants	Allele counts INTERVAL	Allele counts Cases	OR [95% CI] (adjusted)	SKAT-O p-value	Variants (chr:position) with allele count≥2 & single-variant p<0.05	SKAT-O p-value without these variants
ENSG00000196604	POTEF	8	51	36	3.09 [2.02-4.74]	5.80175e-10	2:130877956	0.321262
ENSG00000198742	SMURF1	12	13	9	3.03 [1.3-7.09]	5.6621e-06	7:98649964	0.621285
ENSG00000259207	ITGB3	25	43	27	2.75 [1.7-4.45]	8.33097e-06	17:45360751 & 17:45380203	0.261253
ENSG00000121335	PRB2	10	18	14	3.4 [1.69-6.84]	1.10681e-05	12:11546381	0.311277
ENSG00000184933	OR6A2	23	51	27	2.32 [1.45-3.7]	1.41842e-05	11:6816818	0.187328
ENSG00000144802	NFKBIZ	14	51	30	2.58 [1.64-4.05]	1.91586e-05	3:101574282 & 3:101570944	0.154188
ENSG00000082805	ERC1	36	34	20	2.57 [1.48-4.47]	3.21943e-05	12:1213965	0.0255165
ENSG00000117010	ZNF684	8	80	40	2.19 [1.5-3.2]	5.16807e-05	1:41012663 & 1:41013073	0.746865
ENSG00000132780	NASP	28	74	37	2.19 [1.48-3.25]	7.66178e-05	1:46056939 & 1:46073566	0.0779958
ENSG00000148660	CAMK2G	17	14	9	2.81 [1.22-6.5]	9.06458e-05	10:75583814	0.208685
Column names
Gene	Ensembl gene id
SYMBOL	Gene symbol
# variants	Number of variants contributing to the gene-based test
Allele counts INTERVAL	Allele counts in INTERVAL controls
Allele counts Cases	Allele counts in SCOOP cases
OR [95% CI] (adjusted)	Odds ratio [95% confidence interval] If allele count was 0 in cases or controls, an adjusted OR and its CI was computed by adding 0.5 to each of the 2 by 2 table cell.
SKAT-O p-value	SKAT-O p-value
Variants (chr:position) with allele count≥2 & single-variant p<0.05	Among the variants contributing to the SKAT-O test, we identified those with an allele count ≥2 and a single-variant p-value<0.05. These variants are listed here with format chr:position
SKAT-O p-value without these variants	SKAT-O p-value without the variants pervioulsy listed

## Sheet: ST2D
ST2D, Related to Table 1: Results from the gene-based stage 1 analyses for known obesity genes
Analysis	Gene	SYMBOL	# variants	Allele counts INTERVAL	Allele counts Cases	OR (adjusted)	p-value	Transcript of interest	# variants (transcript of interest)	P.value (transcript of interest)
very rare (MAF<0.025%) & STRICT)	ENSG00000087460	GNAS	11	5	7	6.13	0.000400693	ENST00000371085	7	4.0943e-05
very rare (MAF<0.025%) & STRICT)	ENSG00000116678	LEPR	5	2	3	6.57	0.0172954	ENST00000349533	4	0.00372965
very rare (MAF<0.025%) & STRICT)	ENSG00000148053	NTRK2	3	1	2	8.75	0.0323302	ENST00000277120	3	0.0323302
very rare (MAF<0.025%) & STRICT)	ENSG00000198707	CEP290	36	34	15	1.93	0.0331764	ENST00000552810	36	0.0331764
very rare (MAF<0.025%) & STRICT)	ENSG00000116127	ALMS1	26	25	11	1.93	0.0644123	ENST00000264448	22	0.255427
very rare (MAF<0.025%) & STRICT)	ENSG00000011143	MKS1	12	13	0	0 (0.16)	0.0843937	ENST00000393119	11	0.0973431
very rare (MAF<0.025%) & STRICT)	ENSG00000125124	BBS2	15	18	1	0.24	0.134684	ENST00000245157	15	0.134684
very rare (MAF<0.025%) & STRICT)	ENSG00000119401	TRIM32	7	5	3	2.63	0.169288	ENST00000373983	7	0.169288
very rare (MAF<0.025%) & STRICT)	ENSG00000138686	BBS7	11	16	1	0.27	0.202603	ENST00000264499	11	0.202603
very rare (MAF<0.025%) & STRICT)	ENSG00000100360	IFT27	5	7	0	0 (0.29)	0.205663
very rare (MAF<0.025%) & STRICT)	ENSG00000108557	RAI1	16	21	8	1.67	0.212805
very rare (MAF<0.025%) & STRICT)	ENSG00000175426	PCSK1	18	15	6	1.75	0.239236	ENST00000311106	18	0.239236
very rare (MAF<0.025%) & STRICT)	ENSG00000140463	BBS4	6	6	0	0 (0.34)	0.241363	ENST00000268057	5	0.284889
very rare (MAF<0.025%) & STRICT)	ENSG00000132549	VPS13B	49	54	17	1.38	0.242226	ENST00000358544	48	0.216651
very rare (MAF<0.025%) & STRICT)	ENSG00000214413	BBIP1	2	1	1	4.38	0.253664
very rare (MAF<0.025%) & STRICT)	ENSG00000147050	KDM6A	6	7	0	0 (0.29)	0.264268
very rare (MAF<0.025%) & STRICT)	ENSG00000054282	SDCCAG8	4	4	0	0 (0.49)	0.338868	ENST00000366541	4	0.338868
very rare (MAF<0.025%) & STRICT)	ENSG00000112210	RAB23	3	4	0	0 (0.49)	0.338868	ENST00000468148	3	0.338868
very rare (MAF<0.025%) & STRICT)	ENSG00000178188	SH2B1	3	3	0	0 (0.63)	0.407564	ENST00000337120	2	0.498949
very rare (MAF<0.025%) & STRICT)	ENSG00000122507	BBS9	12	11	4	1.59	0.419479	ENST00000242067	11	0.257602
very rare (MAF<0.025%) & STRICT)	ENSG00000165533	TTC8	11	11	4	1.59	0.423676	ENST00000380656	11	0.423676
very rare (MAF<0.025%) & STRICT)	ENSG00000166603	MC4R	8	9	1	0.49	0.484857	ENST00000299766	8	0.484857
very rare (MAF<0.025%) & STRICT)	ENSG00000163818	LZTFL1	2	2	0	0 (0.88)	0.498949
very rare (MAF<0.025%) & STRICT)	ENSG00000182636	NDN	2	2	0	0 (0.88)	0.498949
very rare (MAF<0.025%) & STRICT)	ENSG00000113966	ARL6	2	2	1	2.19	0.510376	ENST00000394206	2	0.510376
very rare (MAF<0.025%) & STRICT)	ENSG00000176697	BDNF	2	2	1	2.19	0.510376	ENST00000525950	2	0.510376
very rare (MAF<0.025%) & STRICT)	ENSG00000167548	KMT2D	3	2	1	2.19	0.511787
very rare (MAF<0.025%) & STRICT)	ENSG00000125863	MKKS	8	8	1	0.55	0.562347	ENST00000347364	7	0.205661
very rare (MAF<0.025%) & STRICT)	ENSG00000128739	SNRPN	1	1	0	0 (1.46)	0.632609	ENST00000318312	1	0.632609
very rare (MAF<0.025%) & STRICT)	ENSG00000174483	BBS1	1	1	0	0 (1.46)	0.632609	ENST00000308868	0	-
very rare (MAF<0.025%) & STRICT)	ENSG00000174697	LEP	1	1	0	0 (1.46)	0.632609
very rare (MAF<0.025%) & STRICT)	ENSG00000185823	NPAP1	1	1	0	0 (1.46)	0.632609
very rare (MAF<0.025%) & STRICT)	ENSG00000181004	BBS12	8	6	2	1.46	0.641479	ENST00000314218	8	0.641479
very rare (MAF<0.025%) & STRICT)	ENSG00000143951	WDPCP	10	14	4	1.25	0.692644
very rare (MAF<0.025%) & STRICT)	ENSG00000179941	BBS10	4	3	1	1.46	0.742066	ENST00000393262	4	0.742066
very rare (MAF<0.025%) & STRICT)	ENSG00000112246	SIM1	13	11	2	0.8	0.76548	ENST00000369208	13	0.76548
very rare (MAF<0.025%) & STRICT)	ENSG00000179455	MKRN3	5	6	1	0.73	0.77053
very rare (MAF<0.025%) & STRICT)	ENSG00000163093	BBS5	9	8	2	1.09	0.90872	ENST00000295240	5	0.903711
very rare (MAF<0.025%) & STRICT)	ENSG00000166402	TUB	10	9	2	0.97	0.970695
very rare (MAF<0.025%) & LOF	ENSG00000108557	RAI1	1	0	1	Inf (13.13)	0.0364193
very rare (MAF<0.025%) & LOF	ENSG00000112246	SIM1	1	0	1	Inf (13.13)	0.0364193
very rare (MAF<0.025%) & LOF	ENSG00000167548	KMT2D	1	0	1	Inf (13.13)	0.0364193
very rare (MAF<0.025%) & LOF	ENSG00000179455	MKRN3	1	0	1	Inf (13.13)	0.0364193	ENST00000369208	1	0.0364193
very rare (MAF<0.025%) & LOF	ENSG00000198707	CEP290	15	14	7	2.19	0.081615	ENST00000552810	15	0.081615
very rare (MAF<0.025%) & LOF	ENSG00000119401	TRIM32	4	2	2	4.38	0.106388	ENST00000373983	4	0.106388
very rare (MAF<0.025%) & LOF	ENSG00000132549	VPS13B	7	8	0	0 (0.26)	0.176023	ENST00000358544	7	0.176023
very rare (MAF<0.025%) & LOF	ENSG00000116127	ALMS1	13	12	5	1.82	0.25171	ENST00000264448	11	0.891297
very rare (MAF<0.025%) & LOF	ENSG00000214413	BBIP1	2	1	1	4.38	0.253664
very rare (MAF<0.025%) & LOF	ENSG00000125124	BBS2	4	5	0	0 (0.4)	0.28489	ENST00000245157	4	0.28489
very rare (MAF<0.025%) & LOF	ENSG00000100360	IFT27	3	5	0	0 (0.4)	0.28489
very rare (MAF<0.025%) & LOF	ENSG00000125863	MKKS	4	4	0	0 (0.49)	0.338868	ENST00000347364	4	0.338868
very rare (MAF<0.025%) & LOF	ENSG00000166402	TUB	4	4	0	0 (0.49)	0.338868
very rare (MAF<0.025%) & LOF	ENSG00000166603	MC4R	3	3	0	0 (0.63)	0.407564	ENST00000314218	3	0.407564
very rare (MAF<0.025%) & LOF	ENSG00000181004	BBS12	3	3	0	0 (0.63)	0.407564	ENST00000299766	3	0.407564
very rare (MAF<0.025%) & LOF	ENSG00000138686	BBS7	3	3	0	0 (0.63)	0.407565	ENST00000264499	3	0.407565
very rare (MAF<0.025%) & LOF	ENSG00000011143	MKS1	2	2	0	0 (0.88)	0.498949	ENST00000268057	1	0.632609
very rare (MAF<0.025%) & LOF	ENSG00000140463	BBS4	2	2	0	0 (0.88)	0.498949
very rare (MAF<0.025%) & LOF	ENSG00000163818	LZTFL1	2	2	0	0 (0.88)	0.498949	ENST00000393119	1	0.632609
very rare (MAF<0.025%) & LOF	ENSG00000116678	LEPR	3	2	1	2.19	0.511787	ENST00000349533	2	0.253664
very rare (MAF<0.025%) & LOF	ENSG00000143951	WDPCP	3	2	1	2.19	0.511787	ENST00000311106	3	0.511787
very rare (MAF<0.025%) & LOF	ENSG00000175426	PCSK1	3	2	1	2.19	0.511787
very rare (MAF<0.025%) & LOF	ENSG00000087460	GNAS	3	2	1	2.19	0.513199
very rare (MAF<0.025%) & LOF	ENSG00000054282	SDCCAG8	1	1	0	0 (1.46)	0.632609	ENST00000318312	1	0.632609
very rare (MAF<0.025%) & LOF	ENSG00000163093	BBS5	1	1	0	0 (1.46)	0.632609
very rare (MAF<0.025%) & LOF	ENSG00000174483	BBS1	1	1	0	0 (1.46)	0.632609
very rare (MAF<0.025%) & LOF	ENSG00000185823	NPAP1	1	1	0	0 (1.46)	0.632609	ENST00000366541	1	0.632609
very rare (MAF<0.025%) & LOF	ENSG00000179941	BBS10	4	3	1	1.46	0.742066	ENST00000393262	4	0.742066
very rare (MAF<0.025%) & LOF	ENSG00000122507	BBS9	5	4	1	1.09	0.935012	ENST00000242067	5	0.935012
rare (MAF<1%) & BROAD	ENSG00000174483	BBS1	30	90	32	1.56	0.000510864	ENST00000318312	28	0.000503886
rare (MAF<1%) & BROAD	ENSG00000138686	BBS7	25	42	12	1.25	0.021981	ENST00000264499	25	0.021981
rare (MAF<1%) & BROAD	ENSG00000108557	RAI1	70	118	40	1.48	0.0330528
rare (MAF<1%) & BROAD	ENSG00000115138	POMC	2	21	1	0.21	0.0363979	ENST00000405623	2	0.0363979
rare (MAF<1%) & BROAD	ENSG00000198707	CEP290	109	344	101	1.28	0.050934	ENST00000552810	105	0.0331953
rare (MAF<1%) & BROAD	ENSG00000087460	GNAS	40	54	14	1.13	0.0868344	ENST00000371085	10	0.000271933
rare (MAF<1%) & BROAD	ENSG00000185823	NPAP1	39	163	34	0.91	0.0981938
rare (MAF<1%) & BROAD	ENSG00000112246	SIM1	38	68	8	0.51	0.123577	ENST00000369208	38	0.123577
rare (MAF<1%) & BROAD	ENSG00000179455	MKRN3	21	24	7	1.28	0.126393
rare (MAF<1%) & BROAD	ENSG00000182636	NDN	8	6	4	2.92	0.131796
rare (MAF<1%) & BROAD	ENSG00000122507	BBS9	29	35	11	1.38	0.207237	ENST00000242067	27	0.188571
rare (MAF<1%) & BROAD	ENSG00000112210	RAB23	12	32	3	0.41	0.209002	ENST00000468148	12	0.209002
rare (MAF<1%) & BROAD	ENSG00000147050	KDM6A	15	19	1	0.23	0.260311
rare (MAF<1%) & BROAD	ENSG00000214413	BBIP1	3	2	1	2.19	0.28189
rare (MAF<1%) & BROAD	ENSG00000119401	TRIM32	38	83	18	0.95	0.308832	ENST00000373983	37	0.327988
rare (MAF<1%) & BROAD	ENSG00000175426	PCSK1	29	25	9	1.58	0.328178	ENST00000311106	29	0.328178
rare (MAF<1%) & BROAD	ENSG00000181004	BBS12	24	93	19	0.89	0.350951	ENST00000314218	24	0.350951
rare (MAF<1%) & BROAD	ENSG00000116678	LEPR	25	43	14	1.43	0.389529	ENST00000349533	23	0.309844
rare (MAF<1%) & BROAD	ENSG00000156531	PHF6	2	2	1	2.19	0.42174	ENST00000370803	2	0.42174
rare (MAF<1%) & BROAD	ENSG00000178188	SH2B1	27	36	5	0.61	0.459177	ENST00000337120	25	0.160051
rare (MAF<1%) & BROAD	ENSG00000054282	SDCCAG8	26	64	19	1.3	0.484454	ENST00000366541	25	0.592727
rare (MAF<1%) & BROAD	ENSG00000140463	BBS4	17	30	4	0.58	0.48451	ENST00000268057	16	0.525418
rare (MAF<1%) & BROAD	ENSG00000165533	TTC8	20	65	13	0.88	0.503492	ENST00000380656	20	0.503492
rare (MAF<1%) & BROAD	ENSG00000179941	BBS10	14	21	7	1.46	0.516274	ENST00000393262	14	0.516274
rare (MAF<1%) & BROAD	ENSG00000125863	MKKS	22	123	23	0.82	0.527499	ENST00000347364	21	0.32416
rare (MAF<1%) & BROAD	ENSG00000125124	BBS2	37	42	10	1.04	0.569109	ENST00000245157	36	0.584825
rare (MAF<1%) & BROAD	ENSG00000163093	BBS5	20	80	19	1.04	0.571409	ENST00000295240	13	0.543812
rare (MAF<1%) & BROAD	ENSG00000166603	MC4R	13	22	3	0.6	0.596517	ENST00000299766	13	0.596517
rare (MAF<1%) & BROAD	ENSG00000128739	SNRPN	2	2	0	0 (0.87)	0.632228
rare (MAF<1%) & BROAD	ENSG00000174697	LEP	1	1	0	0 (1.46)	0.632609	ENST00000308868	0	-
rare (MAF<1%) & BROAD	ENSG00000176697	BDNF	9	31	5	0.71	0.638066	ENST00000525950	7	0.687951
rare (MAF<1%) & BROAD	ENSG00000148053	NTRK2	20	59	13	0.96	0.642588	ENST00000277120	20	0.642588
rare (MAF<1%) & BROAD	ENSG00000143951	WDPCP	29	65	18	1.21	0.667294
rare (MAF<1%) & BROAD	ENSG00000163818	LZTFL1	5	5	2	1.75	0.688166
rare (MAF<1%) & BROAD	ENSG00000113966	ARL6	8	9	1	0.49	0.68934	ENST00000394206	7	0.766599
rare (MAF<1%) & BROAD	ENSG00000011143	MKS1	37	117	28	1.05	0.732914	ENST00000393119	34	0.714714
rare (MAF<1%) & BROAD	ENSG00000254585	MAGEL2	1	6	1	0.73	0.769118
rare (MAF<1%) & BROAD	ENSG00000273173	SNURF	3	10	3	1.31	0.815306
rare (MAF<1%) & BROAD	ENSG00000100360	IFT27	16	41	11	1.17	0.820468
rare (MAF<1%) & BROAD	ENSG00000116127	ALMS1	140	250	53	0.93	0.84654	ENST00000264448	131	0.756055
rare (MAF<1%) & BROAD	ENSG00000167548	KMT2D	154	351	82	1.02	0.855918
rare (MAF<1%) & BROAD	ENSG00000166402	TUB	30	34	7	0.9	0.917012
rare (MAF<1%) & BROAD	ENSG00000132549	VPS13B	164	417	96	1.01	1	ENST00000358544	160	1
	Results in red have nominal significance, p<0.05
	Gene	Ensembl stabl gene ID
	Symbol	gene symbol
	# variants	Number of variants contributing to the gene-based test
	Allele counts INTERVAL	Allele counts in INTERVAL controls
	Allele counts Cases	Allele counts in SCOOP cases
	OR [95% CI] (adjusted)	Odds ratio [95% confidence interval] If allele count was 0 in cases or controls, an adjusted OR and its CI was computed by adding 0.5 to each of the 2 by 2 table cell.
	p-value	burden test p-value
	Transcript of interest	Where the clinically relevant transcript is know this is indicated by its ensembl ID
	# variants (transcript of interest)	Number of variants contributing to the gene-based test based on just the clinically relevant transcript
	P.value (transcript of interest)	burden test p-value only including variants mapping to clinically relevant transcript
