# Supplementary material for: Exome Sequencing Identifies Genes and Gene Sets Contributing to Severe Childhood Obesity, Linking PHIP Variants to Repressed POMC Transcription
Source: Cell Metab. 2020 Jun 2;31(6):1107–1119.e12. doi: 10.1016/j.cmet.2020.05.007 (PMC7267775; doi:10.1016/j.cmet.2020.05.007)
Supplement: Table S5. Single-Variant Meta-analysis Results, Related to STAR Methods — A. Single variant meta-analysis from the single-variant stage 1 analyses; B. Single variant meta-analysis from the gene-based stage 1 analyses. [file mmc4.xlsx]

## Sheet: ST5A
ST5A, Related to STAR Methods: Single variant meta-analysis from the single-variant stage 1 analyses
									Stage 1						Stage 2			Meta
chromosome	position	rsID	alleleA	alleleB	Gene	Gene.Based	Single.Variant	cases_maf	controls_maf	beta	se	pval	cases_maf	controls_maf	beta	se	pval	meta.beta	meta.pval
1	39895460	rs683135	G	A*	MACF1		1	0.312837	0.266607	0.221714	0.0558829	8.22e-05	0.317003	0.309676	0.0340886	0.0442135	0.441033	0.106321	0.00216699
1	46818586	rs151033046	A	G*	NSUN4		1	0.00755124	0.00147893	1.64265	0.395101	5.53e-05	0.00143843	0.00292165	-0.711568	0.496284	0.12439	0.729374	0.0182936
2	25022598	rs1550116	A	G*	CENPO		1	0.181769	0.144743	0.272813	0.0682902	8.37e-05	0.141751	0.148652	-0.0538436	0.0583303	0.354652	0.0839481	0.058395
2	25141434	rs61732745	G	A*	ADCY3		1	0.134844	0.0953907	0.385084	0.0774225	1.21e-06	0.0942319	0.0978808	-0.0425287	0.0700224	0.542748	0.14987	0.00390372
2	80540576	rs139283309	A	C*	CTNNA2		1	0.0366775	0.0207407	0.603881	0.148593	9.64e-05	0.0236602	0.0223723	0.0581846	0.136684	0.671298	0.308292	0.00217949
2	174232076	rs3816061	G	A*	CDCA7		1	0.285329	0.235397	0.259163	0.057848	9.13e-06	0.258824	0.24932	0.0490475	0.0470189	0.297558	0.132637	0.000277757
3	101370551	rs78127229	T	C*	ZBTB11		1	0.103505	0.0624678	0.508808	0.0868235	1.46e-08	0.107336	0.115731	-0.083503	0.0660965	0.20432	0.133818	0.0109436
4	39515655	rs10021786	T	C*	UGDH		1	0.107335	0.061037	0.618245	0.0892643	2.16e-11	0.0482866	0.0469992	0.0256414	0.0942708	0.785988	0.338096	1.82668e-07
4	103941426	rs113738337	C	T*	SLC9B2		1	0.0286177	0.0128911	0.795746	0.169858	7.9e-06	0.0300613	0.0372481	-0.222616	0.119475	0.0582584	0.114452	0.241521
4	123171740	rs201996016	T	C*	KIAA1109		1	0.00269687	0	11.4136	64.1537	4.06e-05	0	0.000794281	-8.61882	44.9366	0.0336615	-2.02527	0.956118
5	109026205	rs149381969	T	A*	MAN2A1		1	0.00269687	0	11.4136	64.1537	4.06e-05	0.000285714	0.000398406	-0.332589	1.15503	0.767465	-0.328783	0.775875
6	90432604	rs79022120	T	C*	MDN1		1	0.0183387	0.00376695	1.61255	0.253215	6.78e-10	0.0253995	0.0194599	0.262108	0.133318	0.0519859	0.555207	2.52029e-06
6	160328620	rs220721	C	T*	MAS1		1	0.252427	0.206484	0.26516	0.0607694	1.6e-05	0.377854	0.385748	-0.0167594	0.0298143	0.573836	0.0379342	0.156415
7	76889354	rs17853516	G	C*	CCDC146		1	0.00436205	0.000255885	2.84422	0.791426	2.95e-05	0.0319452	0.0328303	-0.0287122	0.116678	0.805309	0.0324023	0.778934
7	98649964	rs201268508	G	C*	SMURF1	1	1	0.00431499	0.000369731	2.465	0.677988	9.15e-05	0.0319452	0.0213132	0.417241	0.125153	0.00101058	0.484719	8.20099e-05
7	121943681	rs62476008	T	A*	FEZF1		1	0.00558036	0	11.4027	45.0747	6.54e-09	0.0353881	0.0353455	0.00124224	0.11033	0.991019	0.00131055	0.990523
8	145000898	rs56401829	A	G*	PLEC		1	0.460541	0.410589	0.203621	0.0520326	9.22e-05	0.4068	0.412214	-0.0225218	0.0422805	0.594157	0.0674135	0.0399312
9	104162374		A	G*	ZNF189		1	0.00269687	0	11.4136	64.1537	4.06e-05	0	0.00013238	-7.62697	66.493	0.382545	2.23414	0.961405
9	113457726	rs10980531	G	A*	MUSK		1	0.214671	0.173243	0.26598	0.0638632	3.98e-05	0.18996	0.186127	0.025262	0.0523866	0.629961	0.122086	0.00257624
9	130982416	rs3003606	C*	T	DNM1		1	0.489213	0.439088	-0.207072	0.0523377	7.55e-05	0.453921	0.459883	-0.0243658	0.0413924	0.556031	-0.0946705	0.00354574
10	96100119	rs3740359	C	T*	NOC3L		1	0.096548	0.069534	0.362436	0.0907999	9.86e-05	0.0849598	0.079325	0.0687231	0.0711592	0.335963	0.180477	0.00127163
11	6816818	rs142218013	G	T*	OR6A2	1	1	0.00647249	0.00110919	1.77474	0.442475	8.35e-05	0.000868056	0.00119554	-0.320649	0.667284	0.622035	1.13479	0.00208928
12	49691403	rs112146976	C	A*	PRPH		1	0.0614887	0.0383284	0.490255	0.112163	2.44e-05	0.050644	0.0480279	0.0532365	0.0927763	0.567275	0.230772	0.00124636
12	122762604	rs2271409	T	C*	CLIP1		1	0.316073	0.263645	0.257405	0.0563307	1.43e-05	0.272097	0.265743	0.031225	0.045553	0.493431	0.120653	0.000658479
15	50831175	rs3101860	T	A*	USP50		1	0.239741	0.197956	0.243885	0.0611774	8.12e-05	0.232021	0.211579	0.116897	0.0486384	0.0165954	0.166078	1.2877e-05
15	62253791	rs2303405	T	C*	VPS13C		1	0.0790899	0.0461755	0.541393	0.099114	1.37e-07	0.0721649	0.0688877	0.0487656	0.078668	0.536364	0.239164	0.000103857
16	58573901	rs246194	G	A*	CNOT1		1	0.277297	0.232503	0.241608	0.0591143	5.11e-05	0.268132	0.238455	0.155993	0.0466423	0.000858063	0.188842	2.50598e-07
16	72001971	rs9930930	A	G*	PKD1L3		1	0.273463	0.219623	0.299089	0.0597711	7.39e-07	0.24585	0.235567	0.0546903	0.047066	0.24602	0.148231	6.10698e-05
16	78458617	rs6564553	G	A*	WWOX		1	0.012959	0.00236142	1.66311	0.308573	1.01e-07	0.0133979	0.0148659	-0.104347	0.174113	0.546189	0.322483	0.0334493
17	20799194	rs9907420	A	G*	CCDC144NL		1	0.147249	0.109057	0.337004	0.0740148	8.32e-06	0.127283	0.1249	0.0214511	0.0612652	0.726491	0.14975	0.00150863
17	56056550	rs1135655	C	G*	VEZF1		1	0.111111	0.0787106	0.363422	0.0829163	1.95e-05	0.104048	0.112258	-0.086355	0.0666956	0.193436	0.0903359	0.082167
17	61892862	rs2247435	G	A*	DDX42		1	0.347779	0.297568	0.226526	0.0543848	3.47e-05	0.338497	0.325298	0.0602328	0.0436762	0.1683	0.125434	0.000230157
18	11619623	rs144079954	G	T*	NPIPB1P		1	0.0264579	0.0109208	0.8884	0.179705	2.53e-06	0.0248005	0.025133	-0.013706	0.131423	0.916874	0.300647	0.00459536
19	610273	rs34397648	G	A*	HCN2		1	0.12891	0.0817043	0.481585	0.0785252	2.65e-09	0.134449	0.121011	0.119581	0.0608006	0.0502911	0.255263	1.09773e-07
19	55019045	rs140904924	C	T*	LAIR2		1	0.0614887	0.038167	0.513785	0.114481	1.46e-05	0.0485437	0.0435762	0.114281	0.0972455	0.242514	0.281726	0.000144011
Column headers
Chromosome	Chromosome the variant maps to
Position	Chromosome position the variant maps to
rsID	variant ID represented by rs number
allele A
allele B
*	indicates minor allele
cases_maf	minor allele frequency in cases
controls_maf	minor allele frequency in controls
beta	association estimate between allele B (effect allele) and case status
se	standard error estimate for association
pval	pval for association test betweeen SNP and case status
Stage 1	stage 1 sample and analysis results
Stage 1	stage 2 sample and analysis results
Meta	meta analysis of stage 1 and 2

## Sheet: ST5B
ST5B, Related to STAR Methods: Single variant meta-analysis from the gene-based stage 1 analyses
							Stage 1					Stage 2				Meta
chromosome	position	rsID	alleleA	alleleB	Gene	cases_maf	controls_maf	beta	se	pval	cases_maf	controls_maf	beta	se	pval	meta.beta	meta.pval
1	41012663	rs149495679	C	T*	ZNF684	0.0119	0.0058	0.7067	0.257	0.008816	0.0066	0.0053	0.2113	0.255	0.4123	0.456992	0.0115844
1	41013073	rs139813674	T	A*	ZNF684	0.0086	0.0031	1.0412	0.3223	0.002215	0.0037	0.0053	-0.348	0.3158	0.2562	0.332443	0.140472
1	46056939	rs140195987	A	G*	NASP	0.0065	0.0015	1.4861	0.4099	0.0005019	0.0023	0.0024	-0.0441	0.4259	0.9173	0.750298	0.0110691
3	101570944	rs149007883	G	C*	NFKBIZ	0.0097	0.0042	0.8515	0.2938	0.005979	0.0037	0.0034	0.0744	0.3409	0.8279	0.520308	0.0193938
3	101574282	rs115159117	T	C*	NFKBIZ	0.0038	0.001	1.3483	0.5188	0.01324	0.0012	0.0016	-0.324	0.5781	0.5652	0.602207	0.118845
7	98649964	rs201268508	G	C*	SMURF1	0.0043	0.0004	2.465	0.678	9.15e-05	0.0319	0.0213	0.4172	0.1252	0.001011	0.484719	8.20099e-05
10	75583814		G	T*	CANK2G	0.0022	0	10.4123	43.5048	0.0002425	0.0003	0	8.2927	43.0872	0.1297	9.34228	0.76024
11	6816818	rs142218013	G	T*	OR6A2	0.0065	0.0011	1.7747	0.4425	8.35e-05	0.0009	0.0012	-0.3206	0.6673	0.622	1.13479	0.00208928
12	1213965	rs142871141	C	G*	ERC1	0.0032	0.0004	2.1751	0.708	0.001577	0.0006	0.0005	0.074	0.8665	0.9323	1.33388	0.0149811
17	45360751	rs36080296	T	G*	ITGB3	0.0065	0.0017	1.3317	0.3951	0.001323	0.004	0.0013	1.1089	0.4151	0.007214	1.22575	1.84147e-05
17	45380203	rs138729147	C	T*	ITGB3	0.0038	0.0009	1.4819	0.5358	0.007949	0.0011	0.0013	-0.1496	0.5923	0.7985	0.747685	0.0598709
Column headers
Chromosome	Chromosome the variant maps to
Position	Chromosome position the variant maps to
rsID	variant ID represented by rs number
allele A
allele B
*	indicates minor allele
cases_maf	minor allele frequency in cases
controls_maf	minor allele frequency in controls
beta	association estimate between allele B (effect allele) and case status
se	standard error estimate for association
pval	pval for association test betweeen SNP and case status
Stage 1	stage 1 sample and analysis results
Stage 1	stage 2 sample and analysis results
Meta	meta analysis of stage 1 and 2
