# Supplementary material for: Exome Sequencing Identifies Genes and Gene Sets Contributing to Severe Childhood Obesity, Linking PHIP Variants to Repressed POMC Transcription
Source: Cell Metab. 2020 Jun 2;31(6):1107–1119.e12. doi: 10.1016/j.cmet.2020.05.007 (PMC7267775; doi:10.1016/j.cmet.2020.05.007)
Supplement: Table S6. Gene-Based Meta-analysis Results, Related to Table 1 — A. Results from the gene-based analyses for the 9 selected genes (stage 1, stage 2 and meta-analysis) prior to sequence validation; B. Variants included in the gene-based STRICT and LOF analyses for the 9 selected genes (stage 1, stage 2 and meta-analysis). [file mmc5.xlsx]

## Sheet: ST6A
ST6A, Related to Table 1: Results from the gene-based analyses for the 9 selected genes (stage 1, stage 2 and meta-analysis) prior to sequence validation
		STAGE 1					STAGE 2					META-ANALYSIS
GENE SYMBOL	ANALYSIS	P.value	# variants	Allele counts Cases	Allele counts INTERVAL	OR [95% CI] (corrected)	P.value	# variants	Allele counts Cases	Allele counts FENLAND	OR [95% CI] (corrected)	P.value	OR [95% CI] (corrected)
DGKI	rare (MAF<1%) & BROAD	0.0134	30	18	40	1.97 [1.13-3.44]	0.851214	29	16	20	1.17 [0.61-2.26]	0.0587358	1.4 [0.92-2.14]
DGKI	very rare (MAF<0.025%) & STRICT	4.95e-06	9	7	2	15.32 [3.18-73.77]	0.211199	9	6	4	2.2 [0.62-7.79]	0.000179175	5.32 [2.02-14]
DGKI	very rare (MAF<0.025%) & LOF	0.0364	1	1	0	Inf (13.13 [0.53-322.53])	0.0871538	2	2	0	Inf (7.38 [0.35-153.74])	0.0117279	Inf (14.53 [0.75-281.23])
ERC1	rare (MAF<1%) & BROAD	3.22e-05	36	20	34	2.57 [1.48-4.47]	0.306311	29	17	36	0.69 [0.39-1.23]	0.0111855	1.38 [0.92-2.05]
ERC1	very rare (MAF<0.025%) & STRICT	0.6002	13	2	13	0.67 [0.15-2.98]	0.358379	12	4	10	0.59 [0.18-1.87]	0.298547	0.65 [0.27-1.61]
ERC1	very rare (MAF<0.025%) & LOF	0.6326	1	0	1	0 (1.46 [0.06-35.81])	0.242121	2	0	2	0 (0.29 [0.01-6.12])	0.210946	0 (0.3 [0.02-5.72])
GSG2	rare (MAF<1%) & BROAD	0.4478	18	9	31	1.27 [0.6-2.67]	0.184103	11	13	13	1.47 [0.68-3.18]	0.368371	1.4 [0.84-2.34]
GSG2	very rare (MAF<0.025%) & STRICT	4.57e-05	5	5	1	21.89 [2.56-187.42]	0.15193	3	0	3	0 (0.21 [0.01-4.07])	0.0366001	3.53 [0.95-13.16]
GSG2	very rare (MAF<0.025%) & LOF	0.0004	4	4	1	17.51 [1.96-156.73]	0.15193	3	0	3	0 (0.21 [0.01-4.07])	0.127275	2.67 [0.67-10.66]
HEPACAM	rare (MAF<1%) & BROAD	0.0548	13	6	12	2.19 [0.82-5.83]	0.386877	12	8	9	1.31 [0.5-3.39]	0.254479	1.68 [0.85-3.3]
HEPACAM	very rare (MAF<0.025%) & STRICT	2.84e-05	3	4	0	Inf (39.41 [2.12-732.17])	0.431882	7	4	3	1.96 [0.44-8.77]	0.00791919	5.34 [1.42-20.12]
HEPACAM	very rare (MAF<0.025%) & LOF						0.252686	4	3	1	4.41 [0.46-42.45]	0.250645	4.41 [0.46-42.45]
NASP	rare (MAF<1%) & BROAD	7.66e-05	28	37	74	2.19 [1.48-3.25]	0.119581	30	59	114	0.76 [0.56-1.04]	0.101275	1.24 [0.97-1.58]
NASP	very rare (MAF<0.025%) & STRICT	0.9374	3	1	4	1.09 [0.12-9.79]	0.0643019	4	0	5	0 (0.13 [0.01-2.42])	0.163019	0.25 [0.03-2]
NASP	very rare (MAF<0.025%) & LOF						0.242121	2	0	2	0 (0.29 [0.01-6.1])	0.242504	0 (0.29 [0.01-6.1])
PHIP	rare (MAF<1%) & BROAD	0.0059	38	14	29	2.11 [1.12-4]	0.00324095	24	20	9	3.28 [1.49-7.2]	0.000199211	2.49 [1.57-3.96]
PHIP	very rare (MAF<0.025%) & STRICT	3.67e-05	13	9	6	6.57 [2.34-18.45]	0.05815	10	7	3	3.44 [0.89-13.3]	2.21437e-05	4.7 [2.08-10.63]
PHIP	very rare (MAF<0.025%) & LOF	2.84e-05	4	4	0	Inf (39.41 [2.12-732.02])	0.00681775	5	5	0	Inf (16.19 [0.9-292.89])	3.59362e-06	Inf (44.15 [2.57-758.52])
VIL1	rare (MAF<1%) & BROAD	0.2367	48	43	156	1.21 [0.86-1.69]	1	27	63	97	0.95 [0.69-1.31]	0.818787	1.2 [0.95-1.5]
VIL1	very rare (MAF<0.025%) & STRICT	0.2402	17	6	15	1.75 [0.68-4.51]	0.209964	11	7	5	2.06 [0.65-6.48]	0.0855659	1.79 [0.89-3.6]
VIL1	very rare (MAF<0.025%) & LOF	2.84e-05	3	4	0	Inf (39.41 [2.12-732.17])	0.702043	4	2	2	1.47 [0.21-10.46]	0.00368066	6.86 [1.38-33.99]
ZMYM4	rare (MAF<1%) & BROAD	0.071	34	25	70	1.56 [0.99-2.47]	0.45892	26	58	91	0.94 [0.67-1.3]	0.433958	1.36 [1.05-1.78]
ZMYM4	very rare (MAF<0.025%) & STRICT	0.016	12	7	10	3.06 [1.17-8.05]	0.359712	8	5	4	1.83 [0.49-6.83]	0.0167286	2.35 [1.08-5.07]
ZMYM4	very rare (MAF<0.025%) & LOF	2.94e-07	5	6	0	Inf (56.93 [3.21-1010.63])	0.799016	2	1	2	0.73 [0.07-8.08]	0.000255281	10.87 [2.26-52.34]
ZNF32	rare (MAF<1%) & BROAD	0.0033	6	4	2	8.76 [1.6-47.81]	0.80846	4	3	3	1.47 [0.3-7.26]	0.0441423	3.83 [1.22-12.07]
ZNF32	very rare (MAF<0.025%) & STRICT	2.84e-05	4	4	0	Inf (39.41 [2.12-732.02])	0.226492	1	1	0	Inf (4.39 [0.18-107.87])	2.84714e-05	Inf (37.66 [2.08-681.05])
ZNF32	very rare (MAF<0.025%) & LOF	0.0364	1	1	0	Inf (13.13 [0.53-322.53])	0.226492	1	1	0	Inf (4.39 [0.18-107.87])	0.0245964	Inf (12.26 [0.59-255.4])
Bold rows correspond to the results in the four genes discussed in the main text.
GENE SYMBOL	Gene symbol
ANALYSIS	Analysis performed
STAGE 1
P.value	Stage 1 burden test p-value
# variants	Number of variants contributing to the stage 1 gene-based test
Allele counts Cases	Allele counts in stage 1 SCOOP cases
Allele counts INTERVAL	Allele counts in stage 1 INTERVAL controls
OR [95% CI] (corrected)	Stage 1 Odds ratio [95% confidence interval] If allele count was 0 in cases or controls, an adjusted OR and its CI was computed by adding 0.5 to each of the 2 by 2 table cell.
STAGE 2
P.value	Stage 2 burden test p-value
# variants	Number of variants contributing to the stage 2 gene-based test
Allele counts Cases	Allele counts in stage 2 SCOOP cases
Allele counts FENLAND	Allele counts in stage 2 FENLAND controls
OR [95% CI] (corrected)	Stage 2 Odds ratio [95% confidence interval] If allele count was 0 in cases or controls, an adjusted OR and its CI was computed by adding 0.5 to each of the 2 by 2 table cell.
META-ANALYSIS
P.value	Meta-analysis burden test p-value
OR [95% CI] (corrected)	Meta-analysis Odds ratio [95% confidence interval] If allele count was 0 in cases or controls, an adjusted OR and its CI was computed by adding 0.5 to each of the 2 by 2 table cell.

## Sheet: ST6B
ST6B, Related to Table 1: Variants included in the gene-based STRICT and LOF analyses for the 9 selected genes (stage 1, stage 2 and meta-analysis)
								N alleles (stage 1)		N alleles (stage 1 carriers)		N alleles (stage 2)		N alleles (stage 2 carriers)		Stage 1	Stage 2
GENE (name, Ensembl id, Canonical transcript)	Chromosome	Position	REF	ALT	Variant (on canonical transcript if not specified otherwise)	LOF	Consequence	Cases	Controls	Cases	Controls	Cases	Controls	Cases	Controls	CONFIRMED	CONFIRMED
DGKI	7	137082123	G	A	p.Thr994Met		missense_variant,splice_region_variant	1854	8112	0	1	3586	5270	0	1	yes	yes
ENSG00000157680	7	137154296	C	T	p.Asp833Asn		missense_variant,splice_region_variant	-	-	-	-	3620	5292	1	0	-	yes
ENST00000288490	7	137154314	G	A	p.Arg827Trp		missense_variant	1854	8114	0	1	-	-	-	-	yes	-
	7	137172399	CAGTCTCCACGCACAACTAGAATACCCAGAGGTATCGCTAAGGGTGAAGGAAGAAGAAAAATCTAAAATAACATATTTG	C	c.2303-42_2338delCAAATATGTTATTTTAGATTTTTCTTCTTCCTTCACCCTTAGCGATACCTCTGGGTATTCTAGTTGTGCGTGGAGACT	1	splice_acceptor_variant,coding_sequence_variant,intron_variant	-	-	-	-	3564	5242	1	0	-	no
	7	137206681	G	A	p.Arg727Trp		missense_variant	1854	8114	1	0	-	-	-	-	yes	-
	7	137206689	A	G	p.Leu724Pro		missense_variant	1854	8114	1	0	-	-	-	-	yes	-
	7	137237269	G	C	p.Arg665Gly		missense_variant	1854	8114	1	0	-	-	-	-	yes	-
	7	137256013	G	C	p.Pro619Ala		missense_variant	1854	8114	1	0	-	-	-	-	yes	-
	7	137256031	A	G	p.Tyr613His		missense_variant,splice_region_variant	-	-	-	-	3612	5274	0	1	-	yes
	7	137266655	T	C	p.Asn528Ser		missense_variant	-	-	-	-	3604	5272	0	1	-	yes
	7	137282615	A	C	p.Leu430Arg		missense_variant	-	-	-	-	3620	5294	1	0	-	yes
	7	137304602	G	A	p.Pro321Ser		missense_variant	-	-	-	-	3620	5292	1	0	-	no
	7	137330229	G	A	p.Gln265Ter	1	stop_gained	-	-	-	-	3564	5276	1	0	-	yes
	7	137330284	C	A	c.739-1G>T	1	splice_acceptor_variant	1854	8114	1	0	-	-	-	-	yes	-
	7	137363335	G	A	p.Leu192Phe		missense_variant	-	-	-	-	3616	5276	1	1	-	yes
	7	137363352	G	A	p.Ser186Leu		missense_variant	1854	8114	1	0	-	-	-	-	yes	-
	7	137374735	G	A	p.Arg139Trp		missense_variant	1854	8114	1	0	-	-	-	-	yes	-
ERC1	12	1137146	G	A	p.Arg26His		missense_variant	1854	8114	1	0	-	-	-	-	-	-
ENSG00000082805	12	1137255	A	T	p.Leu62Phe		missense_variant	-	-	-	-	3598	5290	0	2	-	-
ENST00000397203	12	1137266	A	G	p.Tyr66Cys		missense_variant	-	-	-	-	3618	5294	0	1	-	-
	12	1137574	C	T	p.Arg169Trp		missense_variant	1854	8114	0	1	-	-	-	-	-	-
	12	1137647	A	C	p.Glu193Ala		missense_variant	1854	8114	0	1	-	-	-	-	-	-
	12	1192457	A	G	p.Asn266Ser		missense_variant	1854	8114	0	1	-	-	-	-	-	-
	12	1225038	C	T	p.Gln470Ter	1	stop_gained	1854	8114	0	1	-	-	-	-	-	-
	12	1289766	C	T	p.Arg600Trp		missense_variant	1854	8114	0	1	-	-	-	-	-	-
	12	1291094	C	T	p.Arg627Trp		missense_variant	-	-	-	-	3608	5280	0	1	-	-
	12	1291107	G	A	p.Arg631His		missense_variant	1854	8114	0	2	3608	5280	1	1	-	-
	12	1291118	C	T	p.Gln635Ter	1	stop_gained	-	-	-	-	3608	5278	0	1	-	-
	12	1291171	A	C	p.Lys652Asn		missense_variant	-	-	-	-	3608	5280	1	0	-	-
	12	1292474	G	T	p.Ala682Ser		missense_variant	-	-	-	-	3618	5294	0	1	-	-
	12	1292552	G	C	p.Glu708Gln		missense_variant	1854	8114	0	1	3620	5294	1	0	-	-
	12	1292571	A	C	p.Glu714Ala		missense_variant	1854	8114	1	0	-	-	-	-	-	-
	12	1345974	G	T	p.Lys797Asn		missense_variant	1854	8114	0	1	-	-	-	-	-	-
	12	1372278	C	T	p.Arg856Trp		missense_variant	-	-	-	-	3586	5268	0	1	-	-
	12	1372279	G	A	p.Arg856Gln		missense_variant	1854	8114	0	2	3588	5268	1	0	-	-
	12	1399046	A	C	p.Lys883Thr		missense_variant	1854	8114	0	1	-	-	-	-	-	-
	12	1517324	C	T	p.Arg979Ter	1	stop_gained	-	-	-	-	3566	5268	0	1	-	-
	12	1517327	A	G	p.Met980Val		missense_variant	-	-	-	-	3566	5268	0	1	-	-
	12	1517403	C	T	p.Ser1005Phe		missense_variant	1854	8114	0	1	-	-	-	-	-	-
GSG2	17	3627890	C	T	p.Gln221Ter	1	stop_gained	-	-	-	-	3612	5294	0	1	-	-
ENSG00000177602	17	3627929	GTCCACCAAACCCGCGCCAGCCTCAGGTCAGTTCTCT	GTTGGAATTCCACCAAACCCGCGCCAGCCTCAGGTCAGTTCTCT	p.His235GlyfsTer23	1	frameshift_variant	-	-	-	-	3434	5048	0	1	-	-
ENST00000325418	17	3627969	GCCTT	G	p.Leu248Ter	1	frameshift_variant	-	-	-	-	3572	5284	0	1	-	-
	17	3628169	C	T	p.Gln314Ter	1	stop_gained	1854	8114	0	1	-	-	-	-	yes	-
	17	3628577	C	CT	p.Ser451LysfsTer9	1	frameshift_variant	1854	8114	1	0	-	-	-	-	yes	-
	17	3628646	GTCCCCTTTAGC	G	p.Val473AlafsTer12	1	frameshift_variant	1854	8114	2	0	-	-	-	-	yes	-
	17	3629178	T	TA	p.His651ThrfsTer37	1	frameshift_variant	1854	8114	1	0	-	-	-	-	yes	-
	17	3629285	A	G	p.Ile686Val		missense_variant	1854	8114	1	0	-	-	-	-	yes	-
HEPACAM	11	124793324	T	G	p.Ser239Arg		missense_variant	-	-	-	-	3570	5286	1	0	-	-
ENSG00000165478	11	124793714	A	G	p.Val207Ala		missense_variant	1854	8114	1	0	-	-	-	-	yes	-
ENST00000298251	11	124793715	C	T	p.Val207Met		missense_variant	1854	8114	2	0	-	-	-	-	yes	-
	11	124793718	G	A	p.Arg206Cys		missense_variant	-	-	-	-	3620	5294	0	1	-	-
	11	124793811	T	A	p.Lys175Ter	1	stop_gained	-	-	-	-	3620	5294	0	1	-	-
	11	124794809	T	TG	p.Gln81ProfsTer14	1	frameshift_variant	-	-	-	-	3514	5190	1	0	-	-
	11	124794816	CG	C	p.Val79TrpfsTer63	1	frameshift_variant	-	-	-	-	3514	5172	1	0	-	-
	11	124794820	CA	C	p.Val77GlyfsTer65	1	frameshift_variant	-	-	-	-	3522	5194	1	0	-	-
	11	124794918	C	T	p.Gly45Ser		missense_variant	1854	8114	1	0	-	-	-	-	yes	-
	11	124794936	G	A	p.Pro39Ser		missense_variant	-	-	-	-	3556	5228	0	1	-	-
NASP	1	46056904	T	A	p.Met1? (ENST00000402363)		initiator_codon_variant	-	-	-	-	3574	5258	0	1	-	-
ENSG00000132780	1	46056905	G	A	p.Val24Ile		missense_variant	1854	8106	1	2	-	-	-	-	-	-
ENST00000350030	1	46073976	CAAGA	C	p.Gln465ArgfsTer6	1	frameshift_variant	-	-	-	-	3616	5288	0	1	-	-
	1	46081062	CGA	C	p.Glu648LysfsTer6	1	frameshift_variant	-	-	-	-	3610	5294	0	1	-	-
	1	46082344	T	G	p.Val709Gly		missense_variant	1854	8114	0	1	-	-	-	-	-	-
	1	46082353	T	C	p.Ile712Thr		missense_variant	1854	8114	0	1	-	-	-	-	-	-
	1	46083213	G	A	p.Gly746Arg		missense_variant	-	-	-	-	3548	5268	0	2	-	-
PHIP	6	79650722	C	A	p.Arg1718Ser		missense_variant	1854	8114	1	1	-	-	-	-	yes	-
ENSG00000146247	6	79655086	G	A	p.Arg1587Cys		missense_variant	1854	8114	0	1	-	-	-	-	yes	-
ENST00000275034	6	79655832	T	C	p.Thr1506Ala		missense_variant	1854	8114	2	0	3612	5292	0	1	yes	yes
	6	79655834	C	T	p.Arg1505Gln		missense_variant	1854	8114	0	1	-	-	-	-	yes	-
	6	79656470	T	TG	p.Lys1443ThrfsTer11	1	frameshift_variant	1854	8114	1	0	-	-	-	-	yes	-
	6	79656510	G	A	p.Arg1430Cys		missense_variant	1854	8114	0	1	-	-	-	-	yes	-
	6	79656557	A	G	p.Phe1414Ser		missense_variant	1854	8114	1	0	-	-	-	-	yes	-
	6	79664557	G	A	p.Gln1343Ter	1	stop_gained	-	-	-	-	3620	5294	1	0	-	yes
	6	79671522	CAATATCTAA	C	c.3536-4_3540delTTAGATATT	1	splice_acceptor_variant,coding_sequence_variant,intron_variant	1854	8114	1	0	-	-	-	-	yes	-
	6	79679778	GA	G	p.Ser1037HisfsTer4	1	frameshift_variant	-	-	-	-	3532	5250	1	0	-	no
	6	79680545	A	G	p.Tyr984His		missense_variant	1854	8114	0	1	-	-	-	-	yes	-
	6	79697943	CATTTTCTATCTCTTCTGAGGGTCTAGGAGTCTCTTCCAATGCAGATCTTGTACGATAATTGTGTTGATTTGTCTGTTGCTTTTTGG	C	p.Ser786TrpfsTer3	1	frameshift_variant	-	-	-	-	3540	5236	1	0	-	no
	6	79707171	G	A	p.Arg721Ter	1	stop_gained	-	-	-	-	3608	5290	1	0	-	yes
	6	79711713	A	C	p.Asp594Glu		missense_variant	1854	8114	0	1	-	-	-	-	yes	-
	6	79724798	C	A	c.1524+1G>T	1	splice_donor_variant	-	-	-	-	3600	5276	1	0	-	yes
	6	79726271	G	A	p.Arg409Cys		missense_variant	1854	8114	1	0	-	-	-	-	yes	-
	6	79726331	C	T	p.Ala389Thr		missense_variant	-	-	-	-	3608	5292	1	0	-	yes
	6	79728850	C	T	p.Arg317His		missense_variant	-	-	-	-	3550	5264	0	1	-	yes
	6	79735294	T	G	p.Thr289Pro		missense_variant	-	-	-	-	3530	5258	1	0	-	yes
	6	79735338	T	C	c.823-2A>G	1	splice_acceptor_variant	1854	8114	1	0	-	-	-	-	yes	-
	6	79735734	G	A	p.Arg250Ter	1	stop_gained	1854	8114	1	0	-	-	-	-	yes	-
	6	79770206	G	T	p.Pro143Gln		missense_variant	-	-	-	-	3562	5268	0	1		yes
VIL1	2	219288551	C	T	p.Pro17Leu		missense_variant	1854	8114	0	1	-	-	-	-	-	-
ENSG00000127831	2	219289037	G	A	p.Gly38Glu		missense_variant	1854	8114	0	1	-	-	-	-	-	-
ENST00000248444	2	219289042	T	G	p.Phe40Val		missense_variant	1854	8114	0	1	3588	5288	1	0	-	-
	2	219290336	A	T	c.151-2A>T	1	splice_acceptor_variant	-	-	-	-	3598	5290	0	1	-	-
	2	219290366	A	G	p.Tyr60Cys		missense_variant	1854	8114	0	1	3596	5292	1	0	-	-
	2	219290453	T	C	p.Leu89Pro		missense_variant	1854	8114	0	1	-	-	-	-	-	-
	2	219290465	CT	C	p.Val94CysfsTer23	1	frameshift_variant	-	-	-	-	3582	5288	1	0	-	-
	2	219292704	G	A	p.Val122Met		missense_variant	1854	8114	0	1	-	-	-	-	-	-
	2	219292949	G	T	c.457-1G>T	1	splice_acceptor_variant	1854	8114	2	0	-	-	-	-	yes	-
	2	219294043	G	T	p.Glu201Asp		missense_variant	1854	8114	0	1	3620	5294	1	0	-	-
	2	219294045	G	A	p.Arg202Gln		missense_variant	1854	8114	1	2	-	-	-	-	-	-
	2	219294054	G	A	p.Arg205His		missense_variant	-	-	-	-	3620	5294	1	0	-	-
	2	219294596	G	A	p.Gly292Ser		missense_variant	-	-	-	-	3618	5288	0	1	-	-
	2	219296901	T	C	p.Trp446Arg		missense_variant	1854	8112	0	1	-	-	-	-	-	-
	2	219297607	G	T	p.Arg478Leu		missense_variant	1854	8114	1	1	-	-	-	-	-	-
	2	219297627	C	T	p.Pro485Ser		missense_variant	1854	8114	0	1	-	-	-	-	-	-
	2	219299429	G	C	c.1680+1G>C	1	splice_donor_variant	-	-	-	-	3620	5292	0	1	-	-
	2	219301241	C	CT	p.Glu623Ter	1	frameshift_variant	1854	8114	1	0	-	-	-	-	yes	-
	2	219301932	C	T	p.Pro686Leu		missense_variant	-	-	-	-	3618	5290	1	0	-	-
	2	219301941	G	A	p.Arg689His		missense_variant	1854	8114	0	1	-	-	-	-	-	-
	2	219301968	T	C	p.Val698Ala		missense_variant	1854	8114	0	1	-	-	-	-	-	-
	2	219301972	G	C	p.Lys699Asn		missense_variant	1854	8114	0	1	-	-	-	-	-	-
	2	219301976	G	A	p.Gly701Arg		missense_variant	-	-	-	-	3618	5290	0	2	-	-
	2	219303380	G	A	c.2161-1G>A	1	splice_acceptor_variant	-	-	-	-	3520	5234	1	0	-	-
	2	219305450	CA	C	p.Thr746GlnfsTer27	1	frameshift_variant	1854	8114	1	0	-	-	-	-	yes	-
ZMYM4	1	35824706	A	G	p.Asn89Ser		missense_variant	-	-	-	-	3600	5264	1	0	-	yes
ENSG00000146463	1	35824808	A	G	p.Asp123Gly		missense_variant	-	-	-	-	3550	5254	0	1	-	yes
ENST00000314607	1	35824926	CAA	C	p.Lys163ArgfsTer10	1	frameshift_variant	-	-	-	-	3592	5260	1	0	-	yes
	1	35827293	G	T	p.Arg248Ile		missense_variant	1854	8114	0	1	-	-	-	-	-	-
	1	35835689	GT	G	p.Ser302GlnfsTer11	1	frameshift_variant	1854	8114	2	0	-	-	-	-	yes	-
	1	35836134	CT	C	p.Leu363HisfsTer35	1	frameshift_variant	1854	8114	1	0	-	-	-	-	yes	-
	1	35836182	C	T	p.Arg379Cys		missense_variant	1854	8114	0	1	3608	5268	1	0	-	yes
	1	35836208	A	C	p.Lys387Asn		missense_variant	-	-	-	-	3618	5292	1	0	-	yes
	1	35847346	C	T	p.Thr519Met		missense_variant	1854	8114	0	1	3618	5292	1	0	-	no
	1	35851764	A	G	p.Ser604Gly		missense_variant	1854	8114	1	0	-	-	-	-	-	-
	1	35852699	AGCCGG	A	p.Ala645ArgfsTer3	1	frameshift_variant	-	-	-	-	3594	5272	0	2	-	no
	1	35853057	CA	C	p.Met707CysfsTer16	1	frameshift_variant	1854	8114	1	0	-	-	-	-	yes	-
	1	35857890	G	A	p.Val889Ile		missense_variant	1854	8114	0	1	-	-	-	-	-	-
	1	35859268	T	G	p.Leu947Val		missense_variant	1854	8114	0	1	-	-	-	-	-	-
	1	35871035	A	AC	p.Leu1255ProfsTer11	1	frameshift_variant	1854	8114	1	0	-	-	-	-	yes	-
	1	35873611	C	T	p.Arg1267Cys		missense_variant,splice_region_variant	1854	8114	0	5	3568	5248	0	1	-	yes
	1	35884175	T	C	c.4439+2T>C	1	splice_donor_variant	1854	8114	1	0	-	-	-	-	yes	-
ZNF32	10	44139749	A	T	p.Cys191Ser		missense_variant	1854	8114	1	0	-	-	-	-	yes	-
ENSG00000169740	10	44139926	G	T	p.Pro132Thr		missense_variant	1854	8114	1	0	-	-	-	-	yes	-
ENST00000395797	10	44139931	TCTCC	T	p.Gly129ArgfsTer75	1	frameshift_variant	-	-	-	-	3616	5294	1	0	-	no
	10	44140024	T	C	p.His99Arg		missense_variant	1854	8114	1	0	-	-	-	-	yes	-
	10	44140114	G	C	p.Ser69Ter	1	stop_gained	1854	8114	1	0	-	-	-	-	yes	-
GENE (name, Ensembl id, Canonical transcript)	Gene symbol, Ensembl gene ID, Ensembl canonical transcript ID
Chromosome	Chromosome variant maps to
Position	Position on the chromosome variant maps to
REF	Reference allele
ALT	Alternative allele
Variant (on canonical transcript if not specified otherwise)	variant consequence on protein sequence or cDNA for the splice variants
LOF	Whether the variant was classified as loss-of-function (1=yes)
Consequence	Consequence of the variants as provided by VEP
N alleles (stage 1) Cases	Total number of alleles in stage 1 SCOOP cases
N alleles (stage 1) Controls	Total number of alleles in stage 1 INTERVAL controls
N alleles (stage 1 carriers) Cases	Number of alternative alleles in stage 1 SCOOP cases
N alleles (stage 1 carriers) Controls	Number of alternative alleles in stage 1 INTERVAL controls
N alleles (stage 2) Cases	Total number of alleles in stage 2 SCOOP cases
N alleles (stage 2) Controls	Total number of alleles in stage 2 FENLAND controls
N alleles (stage 2 carriers) Cases	Number of alternative alleles in stage 2 SCOOP cases
N alleles (stage 2 carriers) Controls	Number of alternative alleles in stage 2 FENLAND controls
Stage 1 CONFIRMED	Whether the variants was confirmed or not by Sanger sequencing validation (- if confirmation was not performed)
Stage 2 CONFIRMED	Whether the variants was confirmed or not by Sanger sequencing validation (- if confirmation was not performed)
