# Supplementary material for: Exome Sequencing Identifies Genes and Gene Sets Contributing to Severe Childhood Obesity, Linking PHIP Variants to Repressed POMC Transcription
Source: Cell Metab. 2020 Jun 2;31(6):1107–1119.e12. doi: 10.1016/j.cmet.2020.05.007 (PMC7267775; doi:10.1016/j.cmet.2020.05.007)
Supplement: Table S8. Genes Included in the Different Gene Sets, Related to Figure 4 — A. Genes previously shown to harbor mutations leading to monogenic obesity and syndromic obesity. Genes included in obesity and syndromic obesity gene sets are identified in the column “obesity” and those included in the gene set removing LEP and MC4R are also marked; B. Summary of gene sets used in analyses; C. Genes included in DDG2P gene set; D. Genes included in the constrained pLI>0.9 gene set; E. Genes included in the GWAS gene set and GWAS constrained (pLI>0.9) gene set. [file mmc6.xlsx]

## Sheet: ST8A
ST8A , Related to Figure 4- Genes previously shown to harbour mutations leading to monogenic obesity and syndromic obesity. Genes included in obesity and syndromic obesity gene-sets are identified in the column "obesity" and those included in the gene-set removing LEP and MC4R are also marked.
Gene	obesity	obesity.rmLEP.MC4R
BDNF	Obesity	Yes
KSR2	Obesity	Yes
LEP	Obesity	Yes
LEPR	Obesity
MC4R	Obesity
NTRK2	Obesity	Yes
PCSK1	Obesity	Yes
POMC	Obesity	Yes
SH2B1	Obesity	Yes
SIM1	Obesity	Yes
TUB	Obesity	Yes
ALMS1	Syndromic
BBS1	Syndromic
BBS10	Syndromic
BBS11	Syndromic
BBS12	Syndromic
BBS13	Syndromic
BBS14	Syndromic
BBS15	Syndromic
BBS16	Syndromic
BBS17	Syndromic
BBS18	Syndromic
BBS19	Syndromic
BBS2	Syndromic
BBS3	Syndromic
BBS4	Syndromic
BBS5	Syndromic
BBS6	Syndromic
BBS7	Syndromic
BBS8	Syndromic
BBS9	Syndromic
GNAS	Syndromic
KDM6A	Syndromic
KMT2D	Syndromic
MAGEL2	Syndromic
MKRN3	Syndromic
NDN	Syndromic
NPAP1	Syndromic
PHF6	Syndromic
RAB23	Syndromic
RAI1	Syndromic
SNURF-SNRPN	Syndromic
VPS13B	Syndromic
Column Names
Gene	gene symbol
obesity	membership in gene-set "obesity" and "syndromic obesity"
obesity.rmLEP.MC4R	membership in "obesity" gene set after removing LEPR and MC4R indicate by "yes"

## Sheet: ST8B
ST8B, Related to Figure 4 - Summary of gene-sets used in analyses
	Name	N	Description
1	A. obesity	11	Human monogenic non-syndromic obesity genes from Pigeyre et al. (2016) Table 1
	B. obesity.rmLEP.MC4R	9	Human monogenic non-syndromic obesity genes from Pigeyre et al. (2016) Table 1 removing LEP and MC4R
2	syndromic	32	Human syndromic obesity genes from Pigeyre et al. (2016) Table 1
3	A. ddg2p.missense.lof.all	360	LoF or missense variants from DDG2P diagnostic genes that result in developmental disorders through a dominant mechanism
	B. ddg2p.lof.all	274	LoF variants in DDG2P diagnostic genes that result in developmental disorders through a dominant mechanism
	C. ddg2p.missense.lof.brain	187	LoF or missense variants in DDG2P diagnostic genes that result in developmental disorders with brain abnormalities through a dominant mechanism
	D. ddg2p.lof.brain	147	LoF variants in DDG2P diagnostic genes that result in developmental disorders with brain abnormalities through a dominant mechanism
4	A. pLI.gt.9	3488	LoF constrained genes (pLI > 0.9)
	B. pLI.lt.9	14753	not LoF constrained genes (pLI ≤ 0.9)
5	GWAS.cat	157	NHGRI-EBI GWAS catalogue obesity and BMI genes
Column Names
Name	Gene set name
N	Number of genes in gene set
Description	Description of gene set

## Sheet: ST8C
ST8C, Related to Figure 4 - Genes included in DDG2P gene-set
Gene	missense.all	lof.all	missense.brain	lof.brain			Column Names
A10	Yes		Yes				Gene	gene name
A15	Yes	Yes					missense.all	missense or LoF and any organ system
ACAN	Yes	Yes					lof.all	only LoF and any organ system
ACTA2	Yes						missense.brain	missense or LoF and brain
ACTB	Yes		Yes				lof.brain	only LoF and brain
ACTG1	Yes		Yes
ADAR	Yes	Yes	Yes	Yes
ADNP	Yes	Yes	Yes	Yes
AFF3	Yes		Yes
AHDC1	Yes	Yes	Yes	Yes
ALG13	Yes		Yes
ALX4	Yes	Yes
AMER1	Yes	Yes
ANKH	Yes	Yes	Yes	Yes
ANKRD11	Yes	Yes	Yes	Yes
ARCN1	Yes	Yes	Yes	Yes
ARHGAP31	Yes	Yes
ARID1A	Yes	Yes	Yes	Yes
ARID1B	Yes	Yes	Yes	Yes
ARID2	Yes	Yes
ASXL1	Yes	Yes	Yes	Yes
ASXL2	Yes	Yes	Yes	Yes
ASXL3	Yes	Yes	Yes	Yes
ATP1A3	Yes		Yes
AUTS2	Yes	Yes	Yes	Yes
BCL11A	Yes	Yes	Yes	Yes
BCOR	Yes	Yes
BICD2	Yes
BMP4	Yes	Yes
BRPF1	Yes	Yes	Yes	Yes
CAMTA1	Yes	Yes	Yes	Yes
CASK	Yes	Yes	Yes	Yes
CCDC78	Yes	Yes
CD96	Yes	Yes	Yes	Yes
CDH1	Yes
CDK13	Yes		Yes
CDKL5	Yes	Yes	Yes	Yes
CDON	Yes		Yes
CFC1	Yes	Yes
CHAMP1	Yes	Yes	Yes	Yes
CHD2	Yes	Yes	Yes	Yes
CHD4	Yes	Yes	Yes	Yes
CHD7	Yes	Yes	Yes	Yes
CHD8	Yes	Yes	Yes	Yes
CNOT3	Yes	Yes
COL11A2	Yes
COL2A1	Yes	Yes
COL4A3	Yes	Yes
COL6A1	Yes
COX7B	Yes	Yes
CREBBP	Yes	Yes	Yes	Yes
CRELD1	Yes
CRX	Yes	Yes
CRYAA	Yes
CRYBA1	Yes	Yes
CRYBB1	Yes	Yes
CRYBB2	Yes	Yes
CRYGC	Yes	Yes
CTCF	Yes	Yes	Yes	Yes
CTNNB1	Yes	Yes	Yes	Yes
CTNND1	Yes	Yes
DCX	Yes	Yes	Yes	Yes
DDX3X	Yes	Yes	Yes	Yes
DEAF1	Yes	Yes	Yes	Yes
DEPDC5	Yes	Yes	Yes	Yes
DLL4	Yes	Yes
DNM1	Yes		Yes
DNMT3A	Yes	Yes	Yes	Yes
DSPP	Yes	Yes
DSTYK	Yes	Yes
DYNC1H1	Yes		Yes
DYRK1A	Yes	Yes	Yes	Yes
EBF3	Yes	Yes	Yes	Yes
EBP	Yes	Yes	Yes	Yes
EDN1	Yes	Yes
EDNRB	Yes	Yes
EFTUD2	Yes	Yes	Yes	Yes
EHMT1	Yes	Yes	Yes	Yes
ELN	Yes	Yes
EP300	Yes	Yes	Yes	Yes
ERF	Yes	Yes
EXT1	Yes	Yes
EXT2	Yes	Yes
EYA1	Yes	Yes
EZH2	Yes		Yes
FAM58A	Yes	Yes
FBN1	Yes	Yes
FGF10	Yes	Yes
FGF9	Yes	Yes
FGFR1	Yes	Yes
FL	Yes	Yes	Yes	Yes
FLT4	Yes
FOXC1	Yes	Yes
FOXC2	Yes	Yes
FOXE3	Yes	Yes
FOXF1	Yes	Yes
FOXG1	Yes	Yes	Yes	Yes
FOXL2	Yes	Yes
FOXP1	Yes	Yes	Yes	Yes
FOXP2	Yes	Yes	Yes	Yes
FTL	Yes	Yes
GABRA1	Yes	Yes	Yes	Yes
GABRB3	Yes		Yes
GABRG2	Yes	Yes
GATA2	Yes	Yes
GATA4	Yes	Yes
GATA6	Yes	Yes
GATAD2B	Yes	Yes	Yes	Yes
GI1	Yes	Yes
GI3	Yes
GJA1	Yes
GJB2	Yes
GJB3	Yes	Yes
GJC2	Yes		Yes
GLI2	Yes	Yes	Yes	Yes
GLI3	Yes	Yes	Yes	Yes
GLMN	Yes	Yes
GO1	Yes	Yes	Yes	Yes
GRHL3	Yes	Yes
GRIN1	Yes		Yes
GRIN2A	Yes	Yes	Yes	Yes
GRIN2B	Yes	Yes	Yes	Yes
GS	Yes	Yes	Yes	Yes
HCCS	Yes	Yes
HCN1	Yes		Yes
HDAC4	Yes	Yes	Yes	Yes
HDAC8	Yes	Yes	Yes	Yes
HECW2	Yes		Yes
HESX1	Yes	Yes	Yes	Yes
HIST1H1E	Yes	Yes	Yes	Yes
HIVEP2	Yes	Yes	Yes	Yes
HNF1B	Yes	Yes
HNF4A	Yes	Yes
HNRNPH2	Yes		Yes
HNRNPU	Yes	Yes	Yes	Yes
HOXA13	Yes	Yes
IFIH1	Yes		Yes
IGF1R	Yes	Yes
IHH	Yes
IKBKG	Yes	Yes
IRF6	Yes	Yes
ITPR1	Yes	Yes	Yes	Yes
JAG1	Yes	Yes
KANSL1	Yes	Yes	Yes	Yes
KAT6A	Yes	Yes	Yes	Yes
KAT6B	Yes	Yes	Yes	Yes
KBTBD13	Yes
KC2	Yes	Yes	Yes	Yes
KCNB1	Yes		Yes
KCNJ6	Yes		Yes
KCNQ2	Yes	Yes	Yes	Yes
KCNQ3	Yes
KCNT1	Yes		Yes
KDM5B	Yes	Yes
KDM6A	Yes	Yes	Yes	Yes
KIAA2022	Yes	Yes	Yes	Yes
KIDINS220	Yes	Yes	Yes	Yes
KIF11	Yes	Yes	Yes	Yes
KIF1A	Yes		Yes
KIF5C	Yes		Yes
KIT	Yes	Yes
KMT2A	Yes	Yes	Yes	Yes
KMT2B	Yes	Yes	Yes	Yes
KMT2D	Yes	Yes	Yes	Yes
KMT5B	Yes	Yes
KRIT1	Yes	Yes	Yes	Yes
KRT74	Yes
LCN	Yes		Yes
LDB3	Yes
LEMD3	Yes	Yes
LHX4	Yes	Yes
LM	Yes	Yes
LMX1B	Yes	Yes
LRP5	Yes	Yes
MAF	Yes		Yes
MAFB	Yes	Yes
MAP3K1	Yes	Yes
MAP3K7	Yes
MATN3	Yes
MECP2	Yes	Yes	Yes	Yes
MED13L	Yes	Yes	Yes	Yes
MEF2C	Yes	Yes	Yes	Yes
MIR17HG	Yes	Yes	Yes	Yes
MITF	Yes	Yes
MMP13	Yes
MNX1	Yes	Yes
MSL3	Yes	Yes
MSX1	Yes	Yes
MSX2	Yes	Yes
MYCN	Yes	Yes	Yes	Yes
MYH8	Yes	Yes
MYH9	Yes	Yes
MYT1L	Yes	Yes
NDUFB11	Yes	Yes
NF1	Yes	Yes	Yes	Yes
NFIX	Yes	Yes	Yes	Yes
NIPBL	Yes	Yes	Yes	Yes
NKX2-1	Yes	Yes	Yes	Yes
NKX2-5	Yes	Yes
NODAL	Yes	Yes
NOG	Yes	Yes
NOTCH1	Yes	Yes
NR2F1	Yes	Yes	Yes	Yes
NR2F2	Yes	Yes
NR5A1	Yes
NRXN1	Yes	Yes	Yes	Yes
NRXN2	Yes	Yes	Yes	Yes
NSD1	Yes	Yes	Yes	Yes
NSDHL	Yes	Yes
OFD1	Yes	Yes	Yes	Yes
OTX2	Yes	Yes	Yes	Yes
P4HB	Yes		Yes
PAFAH1B1	Yes	Yes	Yes	Yes
PAX2	Yes	Yes
PAX3	Yes	Yes
PAX6	Yes	Yes	Yes	Yes
PAX8	Yes	Yes	Yes	Yes
PAX9	Yes	Yes
PDCD10	Yes	Yes	Yes	Yes
PDE10A	Yes		Yes
PDHA1	Yes	Yes	Yes	Yes
PHF21A	Yes	Yes	Yes	Yes
PIEZO2	Yes	Yes
PIK3R1	Yes
PITX1	Yes	Yes
PITX2	Yes	Yes
PITX3	Yes	Yes
PLCB4	Yes
POGZ	Yes	Yes	Yes	Yes
POLD1	Yes
POLR1A	Yes	Yes
POLR1D	Yes	Yes
PORCN	Yes	Yes
PPM1D	Yes	Yes
PPP1CB	Yes		Yes
PRKD1	Yes		Yes
PRRT2	Yes	Yes	Yes	Yes
PTCH1	Yes	Yes	Yes	Yes
PTEN	Yes	Yes	Yes	Yes
PTH1R	Yes	Yes
PTHLH	Yes	Yes
PTPN11	Yes
PUF60	Yes	Yes
PURA	Yes	Yes	Yes	Yes
QRICH1	Yes	Yes
RAD21	Yes	Yes	Yes	Yes
RAD51	Yes	Yes	Yes	Yes
RAI1	Yes	Yes	Yes	Yes
RASA1	Yes	Yes
RBPJ	Yes
RERE	Yes	Yes	Yes	Yes
RNF135	Yes	Yes
ROR2	Yes	Yes	Yes	Yes
RPS19	Yes	Yes
RUNX2	Yes	Yes
SALL1	Yes	Yes
SALL4	Yes	Yes
SATB2	Yes	Yes	Yes	Yes
SCN1A	Yes	Yes	Yes	Yes
SCN1B	Yes	Yes	Yes	Yes
SCN2A	Yes	Yes	Yes	Yes
SCN3A	Yes		Yes
SCN4A	Yes
SCN8A	Yes	Yes	Yes	Yes
SET	Yes	Yes	Yes	Yes
SETBP1	Yes	Yes	Yes	Yes
SETD1A	Yes	Yes	Yes	Yes
SETD5	Yes	Yes	Yes	Yes
SF3B4	Yes	Yes
SHANK1	Yes	Yes	Yes	Yes
SHANK2	Yes	Yes	Yes	Yes
SHANK3	Yes	Yes	Yes	Yes
SHH	Yes	Yes	Yes	Yes
SHOX	Yes	Yes
SHROOM3	Yes	Yes
SIN3A	Yes	Yes	Yes	Yes
SIX1	Yes
SIX3	Yes	Yes	Yes	Yes
SIX5	Yes
SKI	Yes		Yes
SLC1A2	Yes
SLC25A4	Yes		Yes
SLC2A1	Yes	Yes	Yes	Yes
SLC4A1	Yes
SLC6A1	Yes	Yes	Yes	Yes
SMAD3	Yes	Yes
SMAD4	Yes	Yes
SMARCA2	Yes		Yes
SMARCA4	Yes	Yes	Yes	Yes
SMARCB1	Yes	Yes	Yes	Yes
SMARCE1	Yes		Yes
SMCHD1	Yes
SNRPB	Yes	Yes	Yes	Yes
SNRPE	Yes
SON	Yes	Yes	Yes	Yes
SOX10	Yes	Yes
SOX11	Yes		Yes
SOX17	Yes
SOX2	Yes	Yes	Yes	Yes
SOX5	Yes	Yes	Yes	Yes
SOX9	Yes	Yes
SPECC1L	Yes
SPRED1	Yes	Yes
SPTLC2	Yes
STAG1	Yes	Yes	Yes	Yes
STAT1	Yes
STX1B	Yes	Yes	Yes	Yes
STXBP1	Yes	Yes	Yes	Yes
SYNGAP1	Yes	Yes	Yes	Yes
TAB2	Yes
TBL1XR1	Yes	Yes	Yes	Yes
TBR1	Yes	Yes	Yes	Yes
TBX1	Yes	Yes	Yes	Yes
TBX18	Yes	Yes
TBX20	Yes	Yes
TBX3	Yes	Yes
TBX4	Yes	Yes
TBX5	Yes	Yes
TCF12	Yes	Yes
TCF20	Yes	Yes
TCF4	Yes	Yes	Yes	Yes
TCOF1	Yes	Yes
TEK	Yes
TFAP2A	Yes
TFAP2B	Yes
TGFB1	Yes
TGFB2	Yes	Yes
TGFB3	Yes	Yes
TGFBR2	Yes	Yes
TGIF1	Yes	Yes	Yes	Yes
THAP1	Yes	Yes	Yes	Yes
THRA	Yes	Yes	Yes	Yes
TINF2	Yes	Yes	Yes	Yes
TP63	Yes	Yes
TPM2	Yes
TRIO	Yes		Yes
TRIP12	Yes	Yes
TRPS1	Yes	Yes
TRPV3	Yes
TRPV4	Yes
TSC1	Yes	Yes	Yes	Yes
TSC2	Yes	Yes	Yes	Yes
TUBA1A	Yes	Yes	Yes	Yes
TUBB	Yes		Yes
TUBB2A	Yes		Yes
TUBB3	Yes		Yes
TWIST1	Yes	Yes	Yes	Yes
USP9X	Yes	Yes	Yes	Yes
WAC	Yes	Yes	Yes	Yes
WDR11	Yes
WDR45	Yes	Yes	Yes	Yes
WNT4	Yes		Yes
WNT5A	Yes
YAP1	Yes	Yes	Yes	Yes
ZBTB18	Yes	Yes
ZC4H2	Yes	Yes	Yes	Yes
ZEB2	Yes	Yes	Yes	Yes
ZIC2	Yes	Yes	Yes	Yes
ZMYND11	Yes	Yes	Yes	Yes
ZNF750	Yes	Yes

## Sheet: ST8D
Gene
AAK1
ABCA2
ABCB1
ABCB7
ABCC1
ABCC5
ABCD1
ABCD3
ABCE1
ABCF2
ABHD16A
ABHD17B
ABI2
ABL1
ABLIM1
ABLIM2
ABR
ACACA
ACAN
ACAP2
ACBD3
ACE2
ACER3
ACHE
ACIN1
ACLY
ACRC
ACSL3
ST8D, Related to Figure 4 - Genes included in the constrained pLI>0.9 gene-set
ACSL4
ACTB
ACTC1
ACTL6A
ACTL6B
ACTN1
ACTN2
ACTN4
ACTR1A
ACTR2
ACTR3
ACTR3B
ACVR1
ACVR1B
ACVR2A
ACVR2B
ADAD1
ADAM10
ADAM12
ADAM17
ADAM22
ADAM23
ADAMTS10
ADAMTS2
ADAMTS6
ADAR
ADCK5
ADCY1
ADCY2
ADCY5
ADCY6
ADCY9
ADD2
ADD3
ADIPOR2
ADNP
ADRBK1
ADRM1
AEBP2
AFF2
AFF3
AFF4
AFTPH
AGAP1
AGAP2
AGAP3
AGFG1
AGO1
AGO2
AGO3
AGO4
AGPAT1
AGPAT3
AGPS
AHCTF1
AHCY
AHCYL1
AHCYL2
AHDC1
AHR
AHSA1
AIFM1
AJAP1
AJUBA
AKAP10
AKAP11
AKAP13
AKAP17A
AKAP4
AKAP6
AKAP8
AKIRIN1
AKIRIN2
AKT1
AKT2
AKT3
ALAS2
ALB
ALCAM
ALDH18A1
ALDH1A1
ALG13
ALS2
AMBRA1
AMER1
AMMECR1L
AMOT
ANAPC2
ANAPC7
ANGPT1
ANK1
ANK2
ANK3
ANKFY1
ANKHD1
ANKHD1-EIF4EBP3
ANKIB1
ANKRD11
ANKRD12
ANKRD13B
ANKRD13C
ANKRD13D
ANKRD17
ANKRD28
ANKRD34A
ANKRD46
ANKRD50
ANKRD52
ANKS1B
ANLN
ANO1
ANO4
ANO8
ANP32A
ANP32B
ANP32E
ANTXR1
AP1B1
AP1G1
AP1M1
AP2A1
AP2A2
AP2B1
AP2M1
AP2S1
AP3B1
AP3B2
AP4E1
APBB1
APBB1IP
APC
APC2
API5
APLP2
APPBP2
AQR
AR
ARAP3
ARC
ARCN1
AREL1
ARF4
ARFGEF1
ARFGEF2
ARFIP2
ARGLU1
ARHGAP17
ARHGAP21
ARHGAP25
ARHGAP26
ARHGAP29
ARHGAP30
ARHGAP31
ARHGAP32
ARHGAP35
ARHGAP36
ARHGAP4
ARHGAP44
ARHGAP5
ARHGAP6
ARHGEF1
ARHGEF11
ARHGEF12
ARHGEF17
ARHGEF18
ARHGEF2
ARHGEF3
ARHGEF6
ARHGEF7
ARHGEF9
ARID1A
ARID1B
ARID2
ARID3B
ARID4A
ARID4B
ARID5A
ARID5B
ARIH1
ARIH2
ARL3
ARMC8
ARNT
ARNT2
ARNTL
ARPC2
ARPC3
ARPC4
ARRB1
ARRDC3
ASAP1
ASAP2
ASB7
ASH1L
ASH2L
ASIC1
ASIC2
ASIC4
ASTN1
ASTN2
ASUN
ASXL2
ASXL3
ATAD2
ATAD2B
ATAD5
ATF2
ATF7
ATF7IP
ATF7IP2
ATG13
ATG16L1
ATG2A
ATG3
ATG4A
ATG4B
ATG5
ATL1
ATL2
ATN1
ATP10A
ATP11A
ATP11B
ATP11C
ATP13A1
ATP13A3
ATP1A1
ATP1A2
ATP1A3
ATP1B1
ATP1B2
ATP1B3
ATP2A2
ATP2B1
ATP2B2
ATP2B3
ATP2C1
ATP5A1
ATP5B
ATP6V0A1
ATP6V0B
ATP6V0D1
ATP6V1A
ATP6V1B2
ATP6V1E1
ATP7A
ATP8A1
ATP8A2
ATP8B2
ATP9A
ATRN
ATRNL1
ATRX
ATXN2
ATXN2L
ATXN7L3
AUTS2
AXL
AZIN1
B3GAT1
B4GALT5
B4GALT6
BACE1
BACE2
BAG6
BAHD1
BAI1
BAI2
BAI3
BAIAP2
BANP
BAZ1A
BAZ1B
BAZ2A
BAZ2B
BBX
BCAR1
BCAR3
BCAS3
BCL11A
BCL11B
BCL2L11
BCL6
BCL9
BCL9L
BCOR
BCORL1
BCR
BDNF
BECN1
BEGAIN
BEND4
BGN
BHLHE40
BICC1
BIRC6
BLNK
BMP2
BMP4
BMP7
BMPR1B
BMPR2
BMS1
BNC1
BNC2
BOD1L1
BPTF
BRAF
BRD1
BRD2
BRD4
BRINP1
BRINP2
BRIX1
BRPF1
BRPF3
BRSK1
BRWD1
BRWD3
BSN
BTAF1
BTBD10
BTBD11
BTBD2
BTK
BTRC
BZW1
BZW2
C10orf12
C10orf2
C10orf54
C11orf30
C11orf73
C15orf39
C16orf70
C16orf72
C17orf104
C17orf75
C17orf85
C18orf8
C19orf66
C1S
C20orf112
C2CD2L
C3
C6orf136
C6orf62
C7orf26
C7orf55-LUC7L2
C7orf60
C9orf114
CA10
CA11
CA7
CABP1
CACNA1A
CACNA1B
CACNA1C
CACNA1D
CACNA1E
CACNA1G
CACNA1H
CACNA1I
CACNA2D1
CACNA2D2
CACNA2D3
CACNB1
CACNB4
CACNG2
CACNG3
CACTIN
CACYBP
CAD
CADM1
CADM2
CADM3
CADM4
CADPS2
CALB1
CALD1
CALR
CAMK1D
CAMK2A
CAMK2G
CAMKV
CAMSAP1
CAMSAP2
CAMSAP3
CAMTA1
CAMTA2
CAND1
CANX
CAPN15
CAPN6
CAPRIN1
CAPZA1
CAPZA2
CARD11
CARM1
CASC3
CASK
CASKIN1
CASKIN2
CASZ1
CBFA2T2
CBLB
CBLL1
CBWD2
CBX1
CBX2
CBX8
CCAR1
CCAR2
CCDC120
CCDC132
CCDC22
CCDC6
CCDC88A
CCNA2
CCNC
CCND2
CCND3
CCNG2
CCNJ
CCNK
CCNL1
CCNT1
CCNYL1
CCPG1
CCSER2
CCT2
CCT3
CCT4
CCT5
CCT6A
CCT7
CCT8
CCZ1
CCZ1B
CD19
CD72
CD79A
CD79B
CD81
CD86
CDAN1
CDC23
CDC25A
CDC37
CDC37L1
CDC40
CDC42BPA
CDC42BPB
CDC5L
CDC73
CDCA7L
CDH11
CDH13
CDH2
CDH20
CDH4
CDH6
CDH8
CDH9
CDK1
CDK12
CDK13
CDK16
CDK17
CDK19
CDK2
CDK4
CDK5
CDKAL1
CDKL5
CDKN2AIP
CDYL
CDYL2
CELF1
CELF2
CELF3
CELF4
CELF5
CELSR1
CELSR2
CELSR3
CENPB
CENPE
CENPI
CEP170B
CEP350
CEPT1
CERS6
CFH
CFLAR
CFP
CHAF1A
CHAMP1
CHD1
CHD2
CHD3
CHD4
CHD5
CHD6
CHD7
CHD8
CHD9
CHERP
CHM
CHMP7
CHN1
CHRM1
CHRM3
CHRM4
CHRNB2
CHST11
CHTOP
CHUK
CIC
CIT
CIZ1
CKAP5
CLASP1
CLASP2
CLASRP
CLCN3
CLCN4
CLCN5
CLCN7
CLINT1
CLIP1
CLIP2
CLIP3
CLK2
CLK3
CLOCK
CLP1
CLPTM1
CLPX
CLSPN
CLSTN3
CLTA
CLTC
CLU
CLUH
CMAS
CMIP
CMTR1
CNBP
CNKSR2
CNNM2
CNOT1
CNOT10
CNOT11
CNOT2
CNOT3
CNOT4
CNOT6
CNOT6L
CNOT7
CNTN1
CNTN4
CNTNAP5
COBL
COG3
COL11A1
COL11A2
COL12A1
COL1A1
COL1A2
COL27A1
COL2A1
COL3A1
COL4A1
COL4A3BP
COL4A5
COL4A6
COL5A1
COL5A2
COL6A1
COL8A2
COLEC12
COPA
COPB1
COPB2
COPG1
COPS2
COPS3
COPS4
COPS5
CORO1A
CORO1C
CPE
CPEB1
CPEB2
CPEB3
CPEB4
CPNE6
CPSF6
CPSF7
CPT1A
CRAMP1L
CREB1
CREB5
CREBBP
CREBRF
CRHBP
CRHR1
CRIM1
CRK
CRLF3
CRMP1
CRNKL1
CRTC1
CRTC2
CRTC3
CRY2
CS
CSDE1
CSE1L
CSF1
CSF1R
CSK
CSMD3
CSNK1A1
CSNK1D
CSNK1E
CSNK1G1
CSNK1G3
CSNK2A1
CSNK2A2
CSNK2B
CSPG5
CSRNP2
CSTF1
CSTF3
CTBP1
CTC-432M15.3
CTCF
CTCFL
CTD-2116N17.1
CTDNEP1
CTDP1
CTDSP1
CTDSPL2
CTIF
CTNNA1
CTNNA2
CTNNB1
CTNND1
CTNND2
CTPS1
CTR9
CUL1
CUL2
CUL3
CUL4A
CUL4B
CUL5
CUL9
CUX1
CUX2
CX3CL1
CXorf22
CXorf56
CXXC1
CYB561
CYBB
CYC1
CYFIP1
CYFIP2
CYLD
CYP26B1
CYTH1
CYTH4
DAAM1
DAAM2
DAB1
DAB2
DAB2IP
DACH1
DAG1
DAGLA
DAPK1
DAZAP1
DAZL
DBF4
DBN1
DCAF10
DCAF11
DCAF15
DCAF4L1
DCAF5
DCAF6
DCAF8
DCC
DCHS1
DCLK1
DCLK2
DCLK3
DCP1A
DCP2
DCTN2
DCTN4
DCUN1D1
DCUN1D5
DDB1
DDHD1
DDI2
DDN
DDR2
DDX1
DDX19A
DDX21
DDX23
DDX26B
DDX39B
DDX3X
DDX3Y
DDX4
DDX42
DDX46
DDX5
DDX6
DEDD
DEF6
DENND1A
DENND2A
DENND4B
DENND4C
DENND5A
DENND5B
DENND6A
DEPDC5
DERL2
DESI2
DGCR8
DGKA
DGKB
DGKH
DGKZ
DHCR24
DHX15
DHX30
DHX36
DHX37
DHX40
DHX9
DIAPH2
DICER1
DIDO1
DIP2A
DIP2B
DIP2C
DIS3L2
DKC1
DKFZP761J1410
DLC1
DLG1
DLG2
DLG3
DLG4
DLG5
DLGAP1
DLGAP2
DLGAP3
DLGAP4
DLL1
DLL4
DLST
DLX1
DMBX1
DMD
DMTF1
DMTN
DMXL1
DMXL2
DNAJA2
DNAJB14
DNAJB6
DNAJC11
DNAJC13
DNAJC14
DNAJC2
DNAJC3
DNAJC6
DNAJC7
DNM1
DNM2
DNM3
DNMT1
DNMT3B
DOCK1
DOCK11
DOCK2
DOCK3
DOCK4
DOCK7
DOCK9
DOPEY1
DOT1L
DPF1
DPF2
DPP10
DPP6
DPP8
DPP9
DPY19L3
DPYSL2
DPYSL3
DPYSL5
DRD2
DRG1
DROSHA
DSCAM
DSCAML1
DSE
DSG1
DSP
DST
DTX3
DVL3
DYNC1H1
DYNC1LI1
DYRK1A
DYRK2
E2F1
E2F6
E2F8
EBAG9
EBF1
EBF2
EBF3
ECE1
EDA
EDC4
EDNRA
EED
EEF1A1
EEF1A2
EEF1G
EEF2
EFEMP1
EFHC2
EFNB2
EFTUD2
EGFR
EHBP1
EHD1
EHF
EHMT1
EI24
EIF2B3
EIF2B4
EIF2B5
EIF2S2
EIF3A
EIF3B
EIF3D
EIF3G
EIF3I
EIF3J
EIF3M
EIF4A1
EIF4A2
EIF4A3
EIF4B
EIF4E
EIF4ENIF1
EIF4G1
EIF4G3
ELAVL1
ELAVL2
ELAVL4
ELF2
ELF3
ELL
ELL2
ELMO1
ELMOD2
ELMSAN1
ELOVL6
EMC3
EMC7
EML1
EMX2
ENAH
ENG
EP300
EP400
EPAS1
EPB41L1
EPB41L2
EPB41L4B
EPC1
EPC2
EPHA4
EPHA6
EPHA7
EPHB1
EPHB2
EPHB3
EPHB4
EPHB6
EPN1
EPS15L1
EPS8
ERBB2
ERBB2IP
ERBB4
ERC2
ERCC6L
ERF
ERG
ERLIN1
ERN1
ERP44
ESCO1
ESPL1
ESR1
ESRP1
ESRRG
ETAA1
ETF1
ETNK1
ETS1
ETS2
ETV1
ETV5
ETV6
EVI5L
EVL
EWSR1
EXOC5
EXOC8
EXT1
EYA1
EYA3
EZH2
EZR
F2
F8
F9
FADS1
FADS2
FAF1
FAF2
FAM105B
FAM120A
FAM120C
FAM126B
FAM134A
FAM135A
FAM135B
FAM160A2
FAM160B1
FAM168A
FAM169A
FAM171A1
FAM188A
FAM192A
FAM193A
FAM196A
FAM199X
FAM208A
FAM208B
FAM214A
FAM214B
FAM49A
FAM49B
FAM50A
FAM60A
FAM63B
FAM65A
FAM65B
FAM83H
FANCB
FARSB
FAS
FASN
FAT3
FAT4
FBL
FBLN1
FBLN5
FBN1
FBN2
FBP1
FBRS
FBXL16
FBXL17
FBXL19
FBXL2
FBXL20
FBXL5
FBXO11
FBXO21
FBXO28
FBXO3
FBXO30
FBXO32
FBXO33
FBXO38
FBXO41
FBXO42
FBXO5
FBXO9
FBXW11
FBXW2
FBXW7
FCF1
FCGR1A
FCGR1B
FCHO1
FCHO2
FCHSD2
FER
FERMT2
FGD1
FGD4
FGD5
FGD6
FGF13
FGF14
FGF8
FGFR1
FGFR2
FHL1
FHOD3
FIP1L1
FKBP8
FLCN
FLNA
FLNC
FLRT3
FLT1
FLT3
FLT3LG
FLT4
FMN2
FMNL1
FMNL2
FMNL3
FNBP1
FNBP1L
FNBP4
FNDC3A
FNDC3B
FNIP1
FNIP2
FNTA
FOSL2
FOXJ2
FOXJ3
FOXK1
FOXM1
FOXN1
FOXO1
FOXP1
FOXP2
FOXP3
FOXP4
FRMD4A
FRMD5
FRMD6
FRMD7
FRMPD4
FRS2
FRS3
FRY
FRYL
FST
FSTL1
FSTL4
FTH1
FTSJ1
FUBP1
FURIN
FUS
FUT8
FXR1
FXR2
FYB
FYN
FZD1
FZD4
FZR1
G2E3
G3BP1
G3BP2
G6PD
GAB2
GAB3
GABBR1
GABBR2
GABPA
GABPB1
GABRA1
GABRA2
GABRA4
GABRA5
GABRB1
GABRB2
GABRB3
GABRG2
GABRG3
GAD1
GAD2
GAK
GALNT2
GANAB
GAPVD1
GAREM
GART
GATA2
GATA4
GATAD2A
GATAD2B
GATM
GCH1
GCK
GCLC
GCM1
GCN1L1
GDA
GDF11
GDF2
GDI1
GDI2
GET4
GFPT1
GGA1
GGNBP2
GGT7
GID4
GID8
GIGYF1
GIGYF2
GIT1
GIT2
GJC1
GK
GLA
GLG1
GLI2
GLI3
GLIS2
GLS
GLTSCR1
GLTSCR1L
GLUL
GLYR1
GMDS
GMEB1
GMEB2
GMPS
GNA11
GNAL
GNAO1
GNAQ
GNAS
GNB1
GNB2
GNB2L1
GNL1
GNL3L
GOLGA2
GOLGA3
GOLGA5
GOLGA8M
GON4L
GOT2
GPATCH8
GPBP1
GPBP1L1
GPC3
GPC4
GPHN
GPKOW
GPM6A
GPR116
GPR125
GPR22
GPR64
GPRASP1
GPS1
GPS2
GRAMD1B
GRAMD4
GRASP
GRHL1
GRHL2
GRHL3
GRIA1
GRIA2
GRIA3
GRIA4
GRID1
GRID2
GRIK2
GRIK3
GRIK5
GRIN1
GRIN2A
GRIN2B
GRIN2D
GRIP1
GRIPAP1
GRK5
GRM1
GRM2
GRM3
GRM4
GRM5
GRM7
GSK3A
GSK3B
GSPT1
GTF2A1
GTF2E1
GTF2H1
GTF2I
GTF2IRD1
GTF3C1
GTF3C2
GTPBP1
GTPBP2
GTPBP4
GXYLT1
H2AFY2
HAS2
HAT1
HAUS7
HCCS
HCFC1
HCFC2
HCN1
HCN2
HDAC2
HDAC3
HDAC4
HDAC5
HDAC6
HDAC7
HDAC9
HDC
HDGFRP3
HDLBP
HEATR1
HECTD1
HECTD2
HECTD4
HECW1
HECW2
HELLS
HELZ
HERC1
HERC2
HERC3
HERC4
HERPUD1
HEXIM1
HGF
HHIP
HIAT1
HIC2
HIF1A
HIF1AN
HINFP
HIP1
HIPK1
HIPK2
HIPK3
HIRA
HIVEP1
HIVEP2
HLA-DRA
HM13
HMBOX1
HMBS
HMGCR
HMGCS1
HNF1A
HNF1B
HNF4A
HNRNPA1
HNRNPA2B1
HNRNPA3
HNRNPAB
HNRNPC
HNRNPD
HNRNPH1
HNRNPH3
HNRNPK
HNRNPL
HNRNPM
HNRNPR
HNRNPU
HNRNPUL1
HNRNPUL2
HOMER1
HOOK3
HOXA10
HOXA3
HP1BP3
HPN
HPRT1
HSP90AB1
HSP90B1
HSPA12A
HSPA14
HSPA4
HSPA5
HSPA8
HSPA9
HSPD1
HSPH1
HTATSF1
HTR1A
HTR2A
HTT
HUNK
HUWE1
HYOU1
IBTK
ICAM1
ICMT
IDH3G
IDS
IFT46
IGBP1
IGF2BP1
IGF2BP2
IGF2BP3
IGF2R
IGSF1
IGSF3
IGSF9B
IHH
IKBKB
IKZF1
IKZF2
IKZF3
IKZF4
IL10RA
IL13RA1
IL15
IL1RAPL1
IL1RAPL2
IL21R
IL27
IL2RB
IL2RG
IL6ST
ILF2
ILF3
ILKAP
IMPAD1
INCENP
INF2
ING3
INHBB
INO80
INO80B
INO80D
INPP4A
INPP4B
INTS10
INTS2
INTS3
INTS4
INTS5
INTS6
INTS7
INTS8
IP6K2
IPO11
IPO13
IPO5
IPO7
IPO8
IPO9
IPPK
IQGAP1
IQSEC1
IQSEC2
IRAK1
IREB2
IRF2BP1
IRF2BPL
IRF6
ISL2
ISY1
ISY1-RAB43
ITCH
ITFG1
ITGA5
ITGB8
ITM2B
ITPK1
ITPKB
ITPR1
ITSN1
IVNS1ABP
IWS1
JADE1
JADE2
JAG1
JAG2
JAK1
JAK2
JAK3
JAKMIP1
JAKMIP2
JARID2
JAZF1
JHDM1D-AS1
JMJD1C
JMY
JPH3
JPH4
KALRN
KANK2
KANSL1
KANSL3
KAT2A
KAT2B
KAT6A
KAT6B
KAT7
KAT8
KATNAL1
KATNB1
KBTBD2
KBTBD6
KCNA4
KCNA6
KCNB1
KCNB2
KCND2
KCND3
KCNH2
KCNH3
KCNH4
KCNH7
KCNIP4
KCNJ2
KCNJ3
KCNMA1
KCNN1
KCNN2
KCNN3
KCNQ2
KCNQ3
KCNQ4
KCNQ5
KCTD1
KCTD16
KCTD3
KCTD7
KDM1A
KDM2A
KDM2B
KDM3A
KDM3B
KDM4A
KDM4B
KDM5A
KDM5C
KDM6A
KDM6B
KDR
KHDRBS1
KHSRP
KIAA0100
KIAA0232
KIAA0319L
KIAA0368
KIAA0430
KIAA0907
KIAA0922
KIAA0947
KIAA1033
KIAA1244
KIAA1429
KIAA1432
KIAA1468
KIAA1549
KIAA1598
KIAA2018
KIAA2022
KIDINS220
KIF11
KIF13A
KIF1A
KIF1B
KIF1C
KIF21B
KIF23
KIF26B
KIF2A
KIF3A
KIF3C
KIF4A
KIF5A
KIF5C
KIRREL
KIRREL3
KIT
KLC2
KLF12
KLF4
KLF6
KLF7
KLHDC10
KLHDC3
KLHL10
KLHL15
KLHL18
KLHL2
KLHL3
KLHL36
KLHL9
KMT2A
KMT2B
KMT2C
KMT2D
KMT2E
KPNA1
KPNA4
KPNA6
KPNB1
KRT1
KRT18
KRT31
KRT6A
KSR2
KTN1
L1CAM
L3MBTL3
LAMA5
LAMC1
LAMP1
LAMP2
LARGE
LARP1
LARP4
LARP4B
LATS1
LATS2
LBR
LCK
LCORL
LCP1
LCP2
LDB2
LEF1
LEMD3
LENG8
LEO1
LEPR
LGALS9C
LGI1
LGR4
LHX2
LHX6
LHX9
LIMCH1
LIMK1
LIN54
LIN9
LINGO1
LINGO2
LLGL1
LMAN1
LMCD1
LMNA
LMNB1
LMNB2
LMTK2
LNPEP
LNX2
LONP1
LONRF1
LONRF2
LOX
LPCAT3
LPCAT4
LPGAT1
LPHN1
LPHN2
LPHN3
LPPR4
LPPR5
LRCH1
LRFN1
LRFN4
LRP1
LRP12
LRP1B
LRP2
LRP5
LRP6
LRP8
LRRC1
LRRC16A
LRRC25
LRRC37B
LRRC4
LRRC41
LRRC4C
LRRC55
LRRC7
LRRC8A
LRRC8D
LRRN1
LRRTM1
LRRTM2
LSAMP
LSM1
LSM12
LSM14B
LTBP1
LTBP3
LTBP4
LUC7L3
LYN
LYPLA2
LYST
M6PR
MACF1
MAF1
MAGED1
MAGED2
MAGEE1
MAGI1
MAGI2
MAGOH
MAK16
MALT1
MAML1
MAML2
MAML3
MAN1A2
MAOA
MAOB
MAP1A
MAP1B
MAP2
MAP2K1
MAP2K4
MAP2K6
MAP2K7
MAP3K1
MAP3K10
MAP3K12
MAP3K13
MAP3K2
MAP3K3
MAP3K4
MAP3K5
MAP3K7
MAP3K8
MAP3K9
MAP4
MAP4K1
MAP4K3
MAP4K4
MAP7
MAP7D1
MAPK1
MAPK14
MAPK3
MAPK8
MAPK8IP1
MAPK8IP2
MAPK8IP3
MAPKAP1
MAPKAPK2
MAPKBP1
MAPRE1
MAPRE2
MARCH6
MARCH7
MARK1
MARK2
MARK4
MAST1
MAST3
MAT1A
MATR3
MAU2
MAX
MAZ
MBD2
MBD3
MBD5
MBD6
MBNL1
MBNL2
MBTD1
MBTPS2
MCF2
MCF2L
MCL1
MCM2
MCM3AP
MCM6
MCMBP
MCU
MDGA1
MDGA2
MDH1
MDM2
MDM4
MDN1
MECOM
MED1
MED12
MED12L
MED13
MED13L
MED14
MED26
MEF2D
MEGF10
MEGF8
MEIS1
MEIS2
MEMO1
MEN1
MEPCE
MEST
MET
METTL16
MEX3C
MFAP1
MFN2
MFSD2A
MGA
MGAT1
MGAT2
MGAT4B
MGAT5
MGAT5B
MICAL3
MID2
MIER1
MIER2
MIER3
MINK1
MITF
MKL2
MKLN1
MKRN1
MLLT1
MLLT10
MLLT3
MLLT4
MLLT6
MLXIP
MMP14
MMP16
MMP2
MNT
MON2
MORC2
MORC3
MORC4
MOSPD2
MOV10
MPHOSPH8
MPP1
MPP5
MPP6
MPPED2
MPRIP
MRC1
MRC2
MSI1
MSI2
MSL1
MSL2
MSL3
MSN
MTA1
MTA2
MTCH1
MTF1
MTF2
MTM1
MTMR1
MTMR12
MTMR3
MTMR4
MTOR
MTSS1
MTSS1L
MUC1
MUC5B
MYBL1
MYBL2
MYCBP2
MYCN
MYEF2
MYH10
MYH11
MYH14
MYH9
MYNN
MYO16
MYO18A
MYO1B
MYO1E
MYO5A
MYO9A
MYO9B
MYOCD
MYRF
MYT1
MYT1L
N4BP2L1
NAA15
NAA25
NAA30
NAA35
NAB2
NABP2
NACC1
NADK2
NAF1
NAMPT
NAP1L1
NAP1L4
NAPA
NAPB
NAV1
NAV2
NAV3
NBEA
NBEAL2
NCAM2
NCAPH2
NCBP1
NCDN
NCF1
NCK2
NCKAP1
NCKAP1L
NCKAP5
NCKAP5L
NCL
NCOA1
NCOA2
NCOA3
NCOA5
NCOA6
NCOA7
NCOR1
NCOR2
NCS1
NCSTN
NDC1
NDEL1
NDFIP1
NDRG3
NDST1
NDUFS2
NECAB3
NEDD4L
NEDD9
NEGR1
NELL2
NEMF
NEO1
NETO1
NEURL4
NF1
NF2
NFASC
NFAT5
NFATC1
NFATC2
NFATC3
NFATC4
NFE2L1
NFIA
NFIB
NFIC
NFIL3
NFIX
NFKB1
NFKB2
NFKBIA
NFKBIZ
NFRKB
NHS
NIPBL
NIPSNAP1
NKAP
NKD1
NKRF
NKTR
NLGN2
NLGN4X
NLK
NMNAT2
NMT1
NNT
NODAL
NOL10
NOL4
NOL6
NONO
NOP56
NOP58
NOS1
NOTCH1
NOTCH2
NOVA1
NPAS2
NPAS3
NPEPPS
NPLOC4
NPM1
NPR2
NPTN
NPTX1
NR1D1
NR1D2
NR2C1
NR2C2
NR2E1
NR2F1
NR2F2
NR3C2
NR4A1
NR4A2
NR4A3
NR5A1
NR5A2
NR6A1
NRBF2
NRBP1
NRF1
NRG2
NRIP1
NRK
NRP1
NRXN1
NRXN2
NRXN3
NSD1
NSDHL
NSUN2
NTN1
NTN4
NTNG2
NTRK2
NTRK3
NUCKS1
NUDC
NUDT21
NUFIP2
NUMA1
NUMBL
NUP153
NUP155
NUP188
NUP205
[truncated: 1,490 more rows]

## Sheet: ST8E
ST8E, Related to Figure 4 - Genes included in the GWAS gene-set and GWAS constrained (pLI>0.9) gene-set
Gene	GWAS	pLI.gt.9
ADAM23	Yes	Yes
ADCY3	Yes
ADCY9	Yes	Yes
ADPGK-AS1	Yes
AGBL4	Yes
ALDH2	Yes
APOBR	Yes
ASB4	Yes
ATP2A1	Yes
ATXN2L	Yes	Yes
BCDIN3D	Yes
BDNF	Yes	Yes
C18orf8	Yes	Yes
C6orf106	Yes
CADM1	Yes	Yes
CADM2	Yes	Yes
CBLN1	Yes
CCDC171	Yes
CDKAL1	Yes	Yes
CELF1	Yes	Yes
CHST8	Yes
CLIP1	Yes	Yes
COL4A4	Yes
COL6A5	Yes
CREB1	Yes	Yes
DGKG	Yes
DJC27	Yes
DMXL2	Yes	Yes
EHBP1	Yes	Yes
ELAVL4	Yes	Yes
ELP3	Yes
EPB41L4B	Yes	Yes
ERBB4	Yes	Yes
ETS2	Yes	Yes
ETV5	Yes	Yes
FAIM2	Yes
FANCL	Yes
FHIT	Yes
FIGN	Yes
FOXO3	Yes
FPGT-TNNI3K	Yes
FTO	Yes
FUBP1	Yes	Yes
GALNT10	Yes
GBE1	Yes
GIPR	Yes
GNPDA2	Yes
GP2	Yes
GPR61	Yes
GPRC5B	Yes
GRID1	Yes	Yes
GRP	Yes
GT2	Yes
GTF3A	Yes
HHIP	Yes	Yes
HIF1AN	Yes	Yes
HIP1	Yes	Yes
HMGA1	Yes
HMGCR	Yes	Yes
HNF4G	Yes
HOXB5	Yes
HS6ST3	Yes
HSD17B12	Yes
IFNGR1	Yes
IQCK	Yes
IRS1	Yes
ITIH4	Yes
KAT8	Yes	Yes
KCNK3	Yes
KCNMA1	Yes	Yes
KCNQ1	Yes
KCTD15	Yes
KLF9	Yes
LEPR	Yes	Yes
LINC00907	Yes
LINC01122	Yes
LINGO2	Yes	Yes
LMX1B	Yes
LRP1B	Yes	Yes
MAF	Yes
MAP2K5	Yes
MC4R	Yes
MIR148A	Yes
MIR3144	Yes
MIR548A2	Yes
MIR548X2	Yes
MRPS33P4	Yes
MSRA	Yes
MTCH2	Yes
MTIF3	Yes
MYL2	Yes
NCAM2	Yes	Yes
NDUFS3	Yes
NEGR1	Yes	Yes
NFE2L3	Yes
NLRC3	Yes
NRXN3	Yes	Yes
NT5C2	Yes
NUDT3	Yes
OLFM4	Yes
PACS1	Yes	Yes
PARK2	Yes
PCSK1	Yes
PGPEP1	Yes
PMAIP1	Yes
PMS2P11	Yes
POC5	Yes
POMC	Yes
PRKCH	Yes	Yes
PRKD1	Yes
PRKRIRP9	Yes
PTBP2	Yes	Yes
QPCTL	Yes
RAB27B	Yes
RABEP1	Yes	Yes
RABEP2	Yes
RALYL	Yes
RARB	Yes	Yes
RASA2	Yes
RMST	Yes
RP11-624L4.1	Yes
RP11-63B19.1	Yes
RPL27A	Yes
RPS17P5	Yes
RPTOR	Yes	Yes
SBK1	Yes
SCARB2	Yes
SEC16B	Yes
SEMA4D	Yes	Yes
SH2B1	Yes	Yes
SKOR1	Yes
SLC39A8	Yes	Yes
SMG6	Yes	Yes
STXBP6	Yes
SULT1A2	Yes
TAL1	Yes
TCF7L2	Yes	Yes
TDRG1	Yes
TFAP2B	Yes	Yes
TLR4	Yes
TMEM160	Yes
TMEM18	Yes
TNKS	Yes	Yes
TNNI3K	Yes
TOMM40	Yes	Yes
TRA2B	Yes	Yes
TRIM66	Yes
TUB	Yes
TUFM	Yes
UBE2E3	Yes
USP37	Yes	Yes
V1	Yes	Yes
ZBTB10	Yes	Yes
ZC3H4	Yes	Yes
ZFP64	Yes
ZNF608	Yes	Yes
ZZZ3	Yes	Yes
