# Supplementary material for: Exome Sequencing Identifies Genes and Gene Sets Contributing to Severe Childhood Obesity, Linking PHIP Variants to Repressed POMC Transcription
Source: Cell Metab. 2020 Jun 2;31(6):1107–1119.e12. doi: 10.1016/j.cmet.2020.05.007 (PMC7267775; doi:10.1016/j.cmet.2020.05.007)
Supplement: Table S9. Results from Gene Set Analyses, Related to Figure 4 — A. Results from 10 primary gene sets all patients; B. Results from 10 primary gene sets in obesity patients with developmental delay; C. Results from 10 primary gene sets in obesity patients without developmental delay; D. Secondary analyses splitting GWAS gene set in those loss-of-function intolerant (pLI.gt.9) and those not constrained (pLI.lt.9) and portioning results in those in all patients, those with obesity and developmental delay (DD) and those without developmental delay (notDD). E. Enrichment analysis for gene sets comprised of genes in different deciles of missense constraint or LOF constraint (pLi). Analysis are for variants LOF or LOF plus missense predicted deleterious in silico by five programs (STRICT). [file mmc7.xlsx]

## Sheet: ST9A
ST9A, Related to Figure 4 - Results from 10 primary gene-sets
Gene Set Tier	Gene Set Name	analysis	p.crude	p.MAIN	p.exome	N.genes.1var	Ncase_cont	OR	p.adj
1.A	obesity	broad	0.808	0.831	5e-05	10	97/485	0.875	1
1.A	obesity	strict	0.0435	0.0631	5e-05	9	21/60	1.532	0.384
1.A	obesity	lof	0.0742	0.0796	0.00619969	6	5/12	1.824	0.466
1.B	obesity.rmLEP.MC4R	broad	0.748	0.776	5e-05	9	94/463	0.889	1
1.B	obesity.rmLEP.MC4R	strict	0.0217	0.0348	5e-05	8	20/51	1.716	0.235
1.B	obesity.rmLEP.MC4R	lof	0.0353	0.0385	0.00619969	5	5/9	2.431	0.26
2	syndromic	broad	0.154	0.224	5e-05	32	741/3038	1.067	0.842
2	syndromic	strict	0.0695	0.116	5e-05	30	86/302	1.246	0.598
2	syndromic	lof	0.189	0.231	0.00619969	24	21/79	1.163	0.86
3.A	ddg2p.missense.lof.all	broad	0.474	0.749	5e-05	351	4588/19468	1.031	1
3.A	ddg2p.missense.lof.all	strict	0.201	0.465	5e-05	307	486/2092	1.017	0.995
3.A	ddg2p.missense.lof.all	lof	0.18	0.263	0.00619969	137	51/218	1.024	0.899
3.B	ddg2p.lof.all	broad	0.288	0.538	5e-05	268	3710/15666	1.036	0.999
3.B	ddg2p.lof.all	strict	0.104	0.277	5e-05	236	383/1582	1.06	0.913
3.B	ddg2p.lof.all	lof	0.177	0.247	0.00619969	99	35/134	1.143	0.881
3.C	ddg2p.missense.lof.brain	broad	0.867	0.946	5e-05	182	2585/11080	1.021	1
3.C	ddg2p.missense.lof.brain	strict	0.0197	0.0695	5e-05	161	290/1195	1.062	0.414
3.C	ddg2p.missense.lof.brain	lof	0.203	0.265	0.00619969	70	23/104	0.968	0.901
3.D	ddg2p.lof.brain	broad	0.518	0.697	5e-05	144	2227/9394	1.038	1
3.D	ddg2p.lof.brain	strict	0.0052	0.0255	5e-05	130	246/948	1.136	0.179
3.D	ddg2p.lof.brain	lof	0.0619	0.0909	0.00619969	54	19/65	1.279	0.512
4.A	pLI.gt.9	broad	0.0026	0.306	5e-05	3449	43447/187325	1.015	0.937
4.A	pLI.gt.9	strict	5e-05	0.00685	5e-05	3117	5312/21685	1.072	0.0529
4.A	pLI.gt.9	lof	5e-05	0.0003	0.00619969	1508	619/2326	1.165	0.0026
4.B	pLI.lt.9	broad	0.00035	0.809	5e-05	14233	150211/652352	1.008	1
4.B	pLI.lt.9	strict	0.00215	0.999	5e-05	12560	18875/81533	1.013	1
4.B	pLI.lt.9	lof	0.223	1	0.00619969	9383	5574/24338	1.002	1
5	GWAS.cat	broad	0.326	0.513	5e-05	142	1512/6713	0.986	0.998
5	GWAS.cat	strict	0.00345	0.0163	5e-05	132	275/1022	1.178	0.121
5	GWAS.cat	lof	0.0066	0.0139	0.00619969	84	53/167	1.389	0.104
Column Names
Gene Set Tier
Gene Set Name
analysis	LOF, STRICT, or BROAD as done for gene-level analysis
p.crude	crude p-value
p.MAIN	p-value relative to whole-exome (main result)
p.exome	p-value for whole-exome (i.e. differentences in cases and controls exome wide)
N.genes.1var	number of genes with at least 1 var
Ncase_cont	case/control allele count
OR	odds ratio
p.adj	p-value after empirical multiple-test correction

## Sheet: ST9B
ST9B, Related to Figure 4 - Results from 10 primary gene-sets in obesity patients with developmental delay
Gene Set Tier	Gene Set Name	analysis	p.crude	p.MAIN	p.exome	N.genes.1var	Ncase_cont	OR	p.adj
1.A	obesity	broad	0.80376	0.816359	0.0141493	10	22/485	0.814287	1
1.A	obesity	strict	0.103045	0.133593	0.00019999	9	5/1960	1.49594	0.649318
1.A	obesity	lof	1	1	0.0148993	6	0/12	0	1
1.B	obesity.rmLEP.MC4R	broad	0.876856	0.882106	0.0141493	9	20/463	0.775435	1
1.B	obesity.rmLEP.MC4R	strict	0.0634468	0.0829959	0.00019999	8	5/1951	1.75993	0.471476
1.B	obesity.rmLEP.MC4R	lof	1	1	0.0148993	5	0/9	0	1
2	syndromic	broad	0.0138993	0.019749	0.0141493	32	205/3038	1.21133	0.141843
2	syndromic	strict	0.099695	0.147993	0.00019999	30	24/302	1.4266	0.688716
2	syndromic	lof	0.0987451	0.131493	0.0148993	24	06/1979	1.36339	0.657117
3.A	ddg2p.missense.lof.all	broad	0.127794	0.229289	0.0141493	351	1139/19468	1.05027	0.853107
3.A	ddg2p.missense.lof.all	strict	0.0514974	0.163492	0.00019999	307	133/2092	1.14127	0.728114
3.A	ddg2p.missense.lof.all	lof	0.0039998	0.00914954	0.0148993	137	21/218	1.72926	0.0723464
3.B	ddg2p.lof.all	broad	0.278286	0.40648	0.0141493	268	904/15666	1.03587	0.986701
3.B	ddg2p.lof.all	strict	0.0674466	0.173841	0.00019999	236	105/1582	1.19146	0.751512
3.B	ddg2p.lof.all	lof	0.00914954	0.0177991	0.0148993	99	14/134	1.87551	0.134493
3.C	ddg2p.missense.lof.brain	broad	0.303685	0.40423	0.0141493	182	640/11080	1.0369	0.986351
3.C	ddg2p.missense.lof.brain	strict	0.0079996	0.0274486	0.00019999	161	85/1195	1.27687	0.189291
3.C	ddg2p.missense.lof.brain	lof	0.00379981	0.00774961	0.0148993	70	12/104	2.07131	0.0619469
3.D	ddg2p.lof.brain	broad	0.115894	0.178791	0.0141493	144	552/9394	1.05484	0.761262
3.D	ddg2p.lof.brain	strict	0.00164992	0.00689966	0.00019999	130	76/948	1.43914	0.0522974
3.D	ddg2p.lof.brain	lof	0.00114994	0.00289986	0.0148993	54	10/1965	2.76174	0.0239488
4.A	pLI.gt.9	broad	0.0345983	0.241438	0.0141493	3449	10616/187325	1.01733	0.871406
4.A	pLI.gt.9	strict	4.99975e-05	0.00214989	0.00019999	3117	1351/21685	1.11839	0.0172491
4.A	pLI.gt.9	lof	4.99975e-05	4.99975e-05	0.0148993	1508	188/2326	1.45092	0.000449978
4.B	pLI.lt.9	broad	0.0631968	0.897605	0.0141493	14233	36735/652352	1.01087	1
4.B	pLI.lt.9	strict	0.0516474	0.99985	0.00019999	12560	4617/81533	1.01654	1
4.B	pLI.lt.9	lof	0.39523	1	0.0148993	9383	1355/24338	0.999427	1
5	GWAS.cat	broad	0.539023	0.630968	0.0141493	142	369/6713	0.986748	0.9999
5	GWAS.cat	strict	0.115844	0.225639	0.00019999	132	64/1022	1.12415	0.847308
5	GWAS.cat	lof	0.117044	0.166292	0.0148993	84	12/167	1.28992	0.741563
Column Names
Gene Set Tier
Gene Set Name
analysis	lof, strict, or burden as done for gene-level analysis
p.crude	crude p-value
p.MAIN	p-value relative to whole-exome (main result)
p.exome	p-value for whole-exome (i.e. differentences in cases and controls exome wide)
N.genes.1var	number of genes with at least 1 var
Ncase_cont	case/control allele count
OR	odds ratio
p.adj	p-value after empirical multiple-test correction

## Sheet: ST9C
ST9C, Related to Figure 4 - Results from 10 primary gene-sets in obesity patients without developmental delay
Gene set tier	Gene Set Name	analysis	p.crude	p.MAIN	p.exome	N.genes.1var	Ncase_cont	OR	p.adj
1.A	obesity	broad	0.587421	0.626369	4.99975e-05	10	75/485	0.894966	0.9999
1.A	obesity	strict	0.0942953	0.120244	0.00039998	9	16/60	1.54332	0.60817
1.A	obesity	lof	0.0320984	0.0354982	0.0669467	6	5/12	2.41144	0.245788
1.B	obesity.rmLEP.MC4R	broad	0.505625	0.546873	4.99975e-05	9	74/463	0.924991	0.99895
1.B	obesity.rmLEP.MC4R	strict	0.0562972	0.0736963	0.00039998	8	15/51	1.70219	0.430778
1.B	obesity.rmLEP.MC4R	lof	0.0105995	0.0134493	0.0669467	5	5/09	3.21525	0.103545
2	syndromic	broad	0.272036	0.349233	4.99975e-05	32	536/3038	1.02109	0.963302
2	syndromic	strict	0.282086	0.345833	0.00039998	30	62/302	1.18815	0.963452
2	syndromic	lof	0.491875	0.524124	0.0669467	24	15/79	1.09888	0.99885
3.A	ddg2p.missense.lof.all	broad	0.350082	0.613169	4.99975e-05	351	3449/19468	1.02532	0.99985
3.A	ddg2p.missense.lof.all	strict	0.39928	0.613919	0.00039998	307	353/2092	0.976562	0.99995
3.A	ddg2p.missense.lof.all	lof	0.827859	0.861457	0.0669467	137	30/218	0.796438	1
3.B	ddg2p.lof.all	broad	0.182541	0.376031	4.99975e-05	268	2806/15666	1.03661	0.975051
3.B	ddg2p.lof.all	strict	0.187791	0.352332	0.00039998	236	278/1582	1.01701	0.966952
3.B	ddg2p.lof.all	lof	0.728264	0.766362	0.0669467	99	21/134	0.906988	1
3.C	ddg2p.missense.lof.brain	broad	0.841858	0.924654	4.99975e-05	182	1945/11080	1.01594	1
3.C	ddg2p.missense.lof.brain	strict	0.156292	0.274886	0.00039998	161	205/1195	0.992826	0.911654
3.C	ddg2p.missense.lof.brain	lof	0.869207	0.887056	0.0669467	70	11/104	0.612134	1
3.D	ddg2p.lof.brain	broad	0.584471	0.738313	4.99975e-05	144	1675/9394	1.03193	1
3.D	ddg2p.lof.brain	strict	0.0766962	0.147393	0.00039998	130	170/948	1.03783	0.686166
3.D	ddg2p.lof.brain	lof	0.676966	0.705115	0.0669467	54	9/65	0.801339	1
4.A	pLI.gt.9	broad	0.0102995	0.39963	4.99975e-05	3449	32831/187325	1.01432	0.983001
4.A	pLI.gt.9	strict	0.00169992	0.0989451	0.00039998	3117	3961/21685	1.05714	0.534923
4.A	pLI.gt.9	lof	0.0141493	0.039598	0.0669467	1508	431/2326	1.07239	0.268387
4.B	pLI.lt.9	broad	0.000299985	0.688616	4.99975e-05	14233	113476/652352	1.00672	1
4.B	pLI.lt.9	strict	0.00514974	0.932303	0.00039998	12560	14258/81533	1.01207	1
4.B	pLI.lt.9	lof	0.291585	0.984851	0.0669467	9383	4219/24338	1.00326	1
5	GWAS.cat	broad	0.174041	0.310734	4.99975e-05	142	1143/6713	0.985409	0.940953
5	GWAS.cat	strict	0.00364982	0.0106495	0.00039998	132	211/1022	1.19486	0.080696
5	GWAS.cat	lof	0.0147993	0.0221989	0.0669467	84	41/167	1.42087	0.162492
Column Names
Gene Set Tier
Gene Set Name
analysis	lof, strict, or burden as done for gene-level analysis
p.crude	crude p-value
p.MAIN	p-value relative to whole-exome (main result)
p.exome	p-value for whole-exome (i.e. differentences in cases and controls exome wide)
N.genes.1var	number of genes with at least 1 var
Ncase_cont	case/control allele count
OR	odds ratio
p.adj	p-value after empirical multiple-test correction

## Sheet: ST9D
ST9D, Related to Figure 4 - Secondary analyses splitting GWAS gene set in those loss-of-function intolerant (pLI.gt.9) and those not constrained (pLI.lt.9) and partioning results in those in all patients, those with obesity and developmental delay (DD) and those with obesity without developmental delay (notDD)
	Gene Set Name	analysis	p.crude	p.MAIN	p.exome	N.genes.1var	Ncase_cont	OR	p.adj
ALL	GWAS.cat.pLI.gt.9	broad	0.128194	0.211089	5e-05	53	717/3101	1.01191	0.378981
	GWAS.cat.pLI.gt.9	strict	0.0001	0.00039998	5e-05	49	137/446	1.34435	0.00079996
	GWAS.cat.pLI.gt.9	lof	0.00019999	0.000249988	0.00619969	25	21/26	3.53485	0.000499975
	GWAS.cat.pLI.lt.9	broad	0.623069	0.752062	5e-05	89	795/3612	0.963263	0.937303
	GWAS.cat.pLI.lt.9	strict	0.290285	0.431178	5e-05	83	138/576	1.04853	0.676316
	GWAS.cat.pLI.lt.9	lof	0.337833	0.40943	0.00619969	59	32/141	0.993244	0.649168
DD
	GWAS.cat.pLI.gt.9	broad	0.290585	0.348533	0.0141493	53	176/3101	1.01884	0.575621
	GWAS.cat.pLI.gt.9	strict	0.00439978	0.0112994	0.00019999	49	38/446	1.52949	0.0225489
	GWAS.cat.pLI.gt.9	lof	0.0120994	0.0161492	0.0148993	25	5/2026	3.45218	0.0319984
	GWAS.cat.pLI.lt.9	broad	0.701715	0.761162	0.0141493	89	193/3612	0.959193	0.942003
	GWAS.cat.pLI.lt.9	strict	0.734163	0.815009	0.00019999	83	26/576	0.810303	0.964402
	GWAS.cat.pLI.lt.9	lof	0.509225	0.572971	0.0148993	59	7/141	0.891201	0.817209
notDD
	GWAS.cat.pLI.gt.9	broad	0.19409	0.279836	4.99975e-05	53	541/3101	1.00968	0.481976
	GWAS.cat.pLI.gt.9	strict	0.00179991	0.00544973	0.00039998	49	99/446	1.28466	0.0108495
	GWAS.cat.pLI.gt.9	lof	0.00059997	0.000949953	0.0669467	25	16/26	3.56151	0.00189991
	GWAS.cat.pLI.lt.9	broad	0.294735	0.422329	4.99975e-05	89	602/3612	0.964574	0.664767
	GWAS.cat.pLI.lt.9	strict	0.099895	0.163242	0.00039998	83	112/576	1.12534	0.299185
	GWAS.cat.pLI.lt.9	lof	0.304685	0.347533	0.0669467	59	25/141	1.02614	0.573021
Column Names
Gene Set Name
analysis	lof, strict, or burden as done for gene-level analysis
p.crude	crude p-value
p.MAIN	p-value relative to whole-exome (main result)
p.exome	p-value for whole-exome (i.e. differentences in cases and controls exome wide)
N.genes.1var	number of genes with at least 1 var
Ncase_cont	case/control allele count
OR	odds ratio
p.adj	p-value after empirical multiple-test correction

## Sheet: ST9E
ST9E, Related to Figure 4 - Enrichement analysis for gene-sets comprised of genes in different deciles of missense constraint or LOF constraint (pLi). Analysis are for variants LOF or LOF plus missense predicted deleterious in silico by five programmes (STRICT)
Decile	Constraint	analysis	N.genes	OR	p-value
1	missense	strict	1684	1.015	0.649
2	missense	strict	1621	0.967	0.783
3	missense	strict	1617	0.988	0.962
4	missense	strict	1607	1.003	0.984
5	missense	strict	1599	1.023	0.775
6	missense	strict	1597	1	0.911
7	missense	strict	1545	1.069	0.0695
8	missense	strict	1504	1.056	0.115
9	missense	strict	1464	1.065	0.268
10	missense	strict	1423	1.125	0.00235
1	missense	lof	1518	0.985	0.61
2	missense	lof	1361	0.981	0.767
3	missense	lof	1297	1.023	0.689
4	missense	lof	1245	0.955	0.974
5	missense	lof	1164	1.032	0.527
6	missense	lof	1041	1.022	0.598
7	missense	lof	981	1.04	0.5
8	missense	lof	858	1.157	0.0693
9	missense	lof	782	1.008	0.678
10	missense	lof	631	1.147	0.0116
1	pLI>0.10	strict	1801	1.009	0.308
2	pLI>0.10	strict	1741	1.004	0.925
3	pLI>0.10	strict	1669	1.002	0.924
4	pLI>0.10	strict	1578	0.991	0.918
5	pLI>0.10	strict	1542	0.985	0.968
6	pLI>0.10	strict	1428	0.994	0.869
7	pLI>0.10	strict	1315	1.087	0.106
8	pLI>0.10	strict	1337	1.088	0.0881
9	pLI>0.10	strict	1534	1.022	0.628
10	pLI>0.10	strict	1716	1.094	0.00135
1	pLI>0.10	lof	1729	1.02	0.219
2	pLI>0.10	lof	1537	1.01	0.758
3	pLI>0.10	lof	1381	0.999	0.756
4	pLI>0.10	lof	1205	0.972	0.865
5	pLI>0.10	lof	1135	0.958	0.955
6	pLI>0.10	lof	919	0.946	0.952
7	pLI>0.10	lof	784	1.114	0.079
8	pLI>0.10	lof	619	0.922	0.863
9	pLI>0.10	lof	697	1.061	0.222
10	pLI>0.10	lof	872	1.188	0.0012
Column Names
Decile	decile of constraint metric
Constraint	constraint metric (either missense or LoF)
analysis	analysis group (either STRICT or LoF)
N.genes	number of genes in decile gene set
OR	odds ratio for cases compared to controls
p-value	p-value for enrichment within decile for cases compare to controls
